# Supplementary material for: Synthesis and characterisation of new silicon–perfluoropropenyl compounds
Source: RSC Adv. 2023 May 3;13(20):13547–55. doi: 10.1039/d3ra01353g (PMC10154947; doi:10.1039/d3ra01353g)
Supplement: RA-013-D3RA01353G-s002 [file RA-013-D3RA01353G-s002.cif]

# Electronic Supplementary Material (ESI) for RSC Advances.
# This journal is © The Royal Society of Chemistry 2023

####################################################################### 
# 
# This file contains crystal structure data downloaded from the 
# Cambridge Structural Database (CSD) hosted by the Cambridge 
# Crystallographic Data Centre (CCDC).
# 
# Full information about CCDC data access policies and citation 
# guidelines are available at http://www.ccdc.cam.ac.uk/access/V1 
# 
# Audit and citation data items may have been added by the CCDC. 
# Please retain this information to preserve the provenance of 
# this file and to allow appropriate attribution of the data. 
# 
#######################################################################

data_argp494
_database_code_depnum_ccdc_archive 'CCDC 2240893'
loop_
_audit_author_name
_audit_author_address
'Lulu Alluhaibi'
;Academic Centre for Materials and Nanotechnology, AGH University of Science and Technology
Poland
;
_audit_update_record             
;
2023-02-09 deposited with the CCDC.	2023-04-17 downloaded from the CCDC.
;
_audit_creation_date             2017-05-18
_audit_creation_method           
;
Olex2 1.2
(compiled 2017.03.28 svn.r3405 for OlexSys, GUI svn.r5337)
;
_chemical_name_systematic        
;
 ?
;
_chemical_formula_moiety         'C18 H10 F10 Si'
_chemical_formula_sum            'C18 H10 F10 Si'
_chemical_formula_weight         444.35
_chemical_oxdiff_formula         C18H10Si1F10Cl
loop_
_atom_type_symbol
_atom_type_scat_dispersion_real
_atom_type_scat_dispersion_imag
_atom_type_scat_Cromer_Mann_a1
_atom_type_scat_Cromer_Mann_a2
_atom_type_scat_Cromer_Mann_a3
_atom_type_scat_Cromer_Mann_a4
_atom_type_scat_Cromer_Mann_b1
_atom_type_scat_Cromer_Mann_b2
_atom_type_scat_Cromer_Mann_b3
_atom_type_scat_Cromer_Mann_b4
_atom_type_scat_Cromer_Mann_c
_atom_type_scat_source
_atom_type_scat_dispersion_source
H 0.00000 0.00000 0.49300 0.32291 0.14019 0.04081 10.51090 26.12570 3.14236
57.79970 0.0030380000826
'International Tables Volume C Table 6.1.1.4 (pp. 500-502)'
'Henke, Gullikson and Davis, At. Data and Nucl. Data Tables, 1993, 54, 2'
C 0.00347 0.00161 2.31000 1.02000 1.58860 0.86500 20.84390 10.20750 0.56870
51.65120 0.215599998832
'International Tables Volume C Table 6.1.1.4 (pp. 500-502)'
'Henke, Gullikson and Davis, At. Data and Nucl. Data Tables, 1993, 54, 2'
Si 0.08192 0.07060 6.29150 3.03530 1.98910 1.54100 2.43860 32.33370 0.67850
81.69370 1.14069998264
'International Tables Volume C Table 6.1.1.4 (pp. 500-502)'
'Henke, Gullikson and Davis, At. Data and Nucl. Data Tables, 1993, 54, 2'
F 0.01794 0.01033 3.53920 2.64120 1.51700 1.02430 10.28250 4.29440 0.26150
26.14760 0.277599990368
'International Tables Volume C Table 6.1.1.4 (pp. 500-502)'
'Henke, Gullikson and Davis, At. Data and Nucl. Data Tables, 1993, 54, 2'

_space_group_crystal_system      triclinic
_space_group_IT_number           2
_space_group_name_H-M_alt        'P -1'
_space_group_name_Hall           '-P 1'
loop_
_space_group_symop_id
_space_group_symop_operation_xyz
1 x,y,z
2 -x,-y,-z

_symmetry_Int_Tables_number      2
_cell_length_a                   9.4952(8)
_cell_length_b                   10.2127(10)
_cell_length_c                   10.9000(9)
_cell_angle_alpha                81.603(8)
_cell_angle_beta                 88.316(7)
_cell_angle_gamma                63.297(9)
_cell_volume                     933.36(16)
_cell_formula_units_Z            2
_cell_measurement_reflns_used    2764
_cell_measurement_temperature    150.03(10)
_cell_measurement_theta_max      26.8660
_cell_measurement_theta_min      3.7650
_exptl_absorpt_coefficient_mu    0.222
_exptl_absorpt_correction_T_max  1.00000
_exptl_absorpt_correction_T_min  0.58012
_exptl_absorpt_correction_type   multi-scan
_exptl_absorpt_process_details   
;
CrysAlisPro 1.171.38.41 (Rigaku Oxford Diffraction, 2015)
Empirical absorption correction using spherical harmonics,
 implemented in SCALE3 ABSPACK scaling algorithm.
;
_exptl_crystal_colour            'clear light colourless'
_exptl_crystal_colour_lustre     clear
_exptl_crystal_colour_modifier   light
_exptl_crystal_colour_primary    colourless
_exptl_crystal_density_diffrn    1.5810
_exptl_crystal_description       irregular
_exptl_crystal_F_000             444.5991
_exptl_crystal_preparation       
'the complex has be prepared from reaction between Ph2SiCl2 and CF3CF=CFLi'
_exptl_crystal_recrystallization_method 
'slow evaporation of achloroform solution'
_exptl_crystal_size_max          0.45
_exptl_crystal_size_mid          0.25
_exptl_crystal_size_min          0.12
_exptl_special_details           
;
 ?
;
_diffrn_reflns_av_R_equivalents  0.0293
_diffrn_reflns_av_unetI/netI     0.0536
_diffrn_reflns_limit_h_max       12
_diffrn_reflns_limit_h_min       -10
_diffrn_reflns_limit_k_max       12
_diffrn_reflns_limit_k_min       -12
_diffrn_reflns_limit_l_max       14
_diffrn_reflns_limit_l_min       -13
_diffrn_reflns_number            7301
_diffrn_reflns_theta_full        25.9998
_diffrn_reflns_theta_max         26.00
_diffrn_reflns_theta_min         3.23
_diffrn_ambient_environment      N~2~
_diffrn_ambient_temperature      150.03(10)
_diffrn_detector                 'CCD plate'
_diffrn_detector_area_resol_mean 8.0714
_diffrn_detector_type            Eos
_diffrn_measured_fraction_theta_full 0.9967
_diffrn_measured_fraction_theta_max 0.9967
_diffrn_measurement_details      
;
List of Runs (angles in degrees, time in seconds):

  # Type    Start    End  Width  t~exp~   \w     \q     \k     \f   Frames
#--------------------------------------------------------------------------
  1  \w     -2.00 126.00   1.00   21.95    --   33.26  57.00 -30.00  128
  2  \w     79.00 105.00   1.00   21.95    --   33.26  57.00-180.00   26
  3  \w     -8.00  92.00   1.00    5.49    --    0.47  57.00-150.00  100
  4  \w     13.00  39.00   1.00   21.95    --  -32.32-125.00-150.00   26
  5  \w     -4.00  93.00   1.00   21.95    --   33.26 -99.00  90.00   97
  6  \w    -19.00 128.00   1.00   21.95    --   33.26  77.00  30.00  147
  7  \w    -10.00  16.00   1.00   21.95    --   33.26  57.00-180.00   26
  8  \w    -41.00   0.00   1.00    5.49    --    0.47  57.00-180.00   41
  9  \w   -127.00-101.00   1.00   21.95    --  -32.32 -99.00-120.00   26
 10  \w    -86.00 -61.00   1.00    5.49    --    0.47-178.00 -60.00   25
 11  \w    -60.00  88.00   1.00   21.95    --   33.26 -57.00 120.00  148
;
_diffrn_measurement_device       'four-circle diffractometer'
_diffrn_measurement_device_type  'SuperNova, Single source at offset, Eos'
_diffrn_measurement_method       '\w scans'
_diffrn_orient_matrix_type       
'CrysAlisPro convention (1999,Acta A55,543-557)'
_diffrn_orient_matrix_UB_11      -0.0356785000
_diffrn_orient_matrix_UB_12      -0.0378792000
_diffrn_orient_matrix_UB_13      -0.0263807000
_diffrn_orient_matrix_UB_21      -0.0118705000
_diffrn_orient_matrix_UB_22      0.0471886000
_diffrn_orient_matrix_UB_23      -0.0573539000
_diffrn_orient_matrix_UB_31      0.0747666000
_diffrn_orient_matrix_UB_32      -0.0501928000
_diffrn_orient_matrix_UB_33      -0.0186733000
_diffrn_radiation_monochromator  mirror
_diffrn_radiation_probe          x-ray
_diffrn_radiation_type           'Mo K\a'
_diffrn_radiation_wavelength     0.71073
_diffrn_source                   'micro-focus sealed X-ray tube'
_diffrn_source_type              'SuperNova (Mo) X-ray Source'
_diffrn_special_details          NA
_reflns_Friedel_coverage         0.0
_reflns_limit_h_max              11
_reflns_limit_h_min              -11
_reflns_limit_k_max              12
_reflns_limit_k_min              -12
_reflns_limit_l_max              13
_reflns_limit_l_min              0
_reflns_number_gt                2932
_reflns_number_total             3668
_reflns_odcompleteness_completeness 99.63
_reflns_odcompleteness_iscentric 1
_reflns_odcompleteness_theta     26.32
_reflns_threshold_expression     I>=2u(I)
_computing_cell_refinement       'CrysAlisPro 1.171.38.41 (Rigaku OD, 2015)'
_computing_data_collection       'CrysAlisPro 1.171.38.41 (Rigaku OD, 2015)'
_computing_data_reduction        'CrysAlisPro 1.171.38.41 (Rigaku OD, 2015)'
_computing_molecular_graphics    'Olex2 (Dolomanov et al., 2009)'
_computing_publication_material  'Olex2 (Dolomanov et al., 2009)'
_computing_structure_refinement  'olex2.refine (Bourhis et al., 2015)'
_computing_structure_solution    'ShelXS (Sheldrick, 2008)'
_refine_diff_density_max         0.5058
_refine_diff_density_min         -0.3793
_refine_diff_density_rms         0.0873
_refine_ls_d_res_high            0.8107
_refine_ls_d_res_low             6.2980
_refine_ls_goodness_of_fit_ref   1.0478
_refine_ls_hydrogen_treatment    constr
_refine_ls_matrix_type           full
_refine_ls_number_constraints    20
_refine_ls_number_parameters     262
_refine_ls_number_reflns         3668
_refine_ls_number_restraints     0
_refine_ls_R_factor_all          0.0644
_refine_ls_R_factor_gt           0.0483
_refine_ls_restrained_S_all      1.0478
_refine_ls_shift/su_max          0.0002
_refine_ls_shift/su_mean         0.0000
_refine_ls_structure_factor_coef Fsqd
_refine_ls_weighting_details     
'w=1/[\s^2^(Fo^2^)+(0.0288P)^2^+0.6045P] where P=(Fo^2^+2Fc^2^)/3'
_refine_ls_weighting_scheme      calc
_refine_ls_wR_factor_gt          0.0941
_refine_ls_wR_factor_ref         0.1003
_refine_special_details          NA
_olex2_refinement_description    
;
1. Fixed Uiso
 At 1.2 times of:
  All C(H) groups
2.a Aromatic/amide H refined with riding coordinates:
 C16(H16), C11(H11), C12(H12), C15(H15), C8(H8), C9(H9), C18(H18), C10(H10),
 C17(H17), C14(H14)
;
_atom_sites_solution_primary     direct
loop_
_atom_site_label
_atom_site_type_symbol
_atom_site_fract_x
_atom_site_fract_y
_atom_site_fract_z
_atom_site_U_iso_or_equiv
_atom_site_adp_type
_atom_site_occupancy
_atom_site_refinement_flags_posn
Si1 Si 0.34990(7) 0.49471(7) 0.24965(6) 0.02075(16) Uani 1.000000 .
F2 F 0.23255(19) 0.38415(19) 0.60774(14) 0.0444(4) Uani 1.000000 .
F1 F 0.32207(17) 0.56726(16) 0.48591(13) 0.0359(4) Uani 1.000000 .
F4 F 0.59887(16) 0.55905(16) 0.20008(14) 0.0349(4) Uani 1.000000 .
C4 C 0.4471(3) 0.6235(3) 0.2370(2) 0.0244(5) Uani 1.000000 .
F6c F 0.14081(17) 0.80038(16) 0.30726(15) 0.0404(4) Uani 1.000000 .
F3b F 0.23447(19) 0.26714(17) 0.32273(15) 0.0414(4) Uani 1.000000 .
F5 F 0.48580(19) 0.83366(17) 0.23275(16) 0.0452(4) Uani 1.000000 .
C5 C 0.3947(3) 0.7631(3) 0.2530(2) 0.0297(6) Uani 1.000000 .
F3a F 0.0826(2) 0.2796(2) 0.47433(19) 0.0718(6) Uani 1.000000 .
C16 C 0.7417(3) 0.0406(3) 0.1702(3) 0.0423(7) Uani 1.000000 .
H16 H 0.8220(3) -0.0525(3) 0.1548(3) 0.0507(9) Uiso 1.000000 R
C11 C 0.0593(3) 0.6940(3) -0.0628(2) 0.0301(6) Uani 1.000000 .
H11 H 0.0713(3) 0.7273(3) -0.1467(2) 0.0361(7) Uiso 1.000000 R
C12 C 0.1876(3) 0.6291(3) 0.0200(2) 0.0263(5) Uani 1.000000 .
H12 H 0.2876(3) 0.6181(3) -0.0077(2) 0.0315(7) Uiso 1.000000 R
C15 C 0.7539(3) 0.0978(3) 0.2737(3) 0.0390(7) Uani 1.000000 .
H15 H 0.8425(3) 0.0442(3) 0.3300(3) 0.0468(8) Uiso 1.000000 R
C8 C 0.0245(3) 0.5971(3) 0.1810(2) 0.0253(5) Uani 1.000000 .
H8 H 0.0116(3) 0.5639(3) 0.2647(2) 0.0304(6) Uiso 1.000000 R
C9 C -0.1044(3) 0.6623(3) 0.0982(2) 0.0286(6) Uani 1.000000 .
H9 H -0.2048(3) 0.6737(3) 0.1251(2) 0.0344(7) Uiso 1.000000 R
C1 C 0.3022(3) 0.4735(3) 0.4192(2) 0.0239(5) Uani 1.000000 .
F6b F 0.1668(2) 0.9841(2) 0.2076(2) 0.0753(6) Uani 1.000000 .
C13 C 0.5054(3) 0.3148(2) 0.2147(2) 0.0222(5) Uani 1.000000 .
F6a F 0.2435(2) 0.9113(2) 0.39699(19) 0.0670(6) Uani 1.000000 .
F3c F 0.3280(3) 0.1299(2) 0.49735(19) 0.0723(6) Uani 1.000000 .
C18 C 0.4952(3) 0.2546(3) 0.1105(2) 0.0279(6) Uani 1.000000 .
H18 H 0.4068(3) 0.3071(3) 0.0538(2) 0.0335(7) Uiso 1.000000 R
C2 C 0.2562(3) 0.3815(3) 0.4859(2) 0.0299(6) Uani 1.000000 .
C10 C -0.0871(3) 0.7107(3) -0.0234(2) 0.0282(6) Uani 1.000000 .
H10 H -0.1756(3) 0.7557(3) -0.0803(2) 0.0338(7) Uiso 1.000000 R
C17 C 0.6134(3) 0.1183(3) 0.0891(3) 0.0384(7) Uani 1.000000 .
H17 H 0.6053(3) 0.0783(3) 0.0177(3) 0.0460(8) Uiso 1.000000 R
C7 C 0.1729(3) 0.5792(2) 0.1437(2) 0.0215(5) Uani 1.000000 .
C3 C 0.2260(3) 0.2632(3) 0.4448(3) 0.0390(7) Uani 1.000000 .
C14 C 0.6371(3) 0.2333(3) 0.2955(3) 0.0326(6) Uani 1.000000 .
H14 H 0.6466(3) 0.2721(3) 0.3672(3) 0.0391(7) Uiso 1.000000 R
C6 C 0.2357(3) 0.8648(3) 0.2904(3) 0.0399(7) Uani 1.000000 .

loop_
_atom_site_aniso_label
_atom_site_aniso_U_11
_atom_site_aniso_U_22
_atom_site_aniso_U_33
_atom_site_aniso_U_12
_atom_site_aniso_U_13
_atom_site_aniso_U_23
Si1 0.0183(3) 0.0226(3) 0.0227(4) -0.0097(3) 0.0045(3) -0.0065(3)
F2 0.0485(10) 0.0623(11) 0.0237(9) -0.0270(9) 0.0100(7) -0.0050(8)
F1 0.0438(9) 0.0409(9) 0.0301(9) -0.0220(8) 0.0066(7) -0.0175(7)
F4 0.0231(8) 0.0371(9) 0.0512(10) -0.0178(7) 0.0115(7) -0.0137(7)
C4 0.0190(12) 0.0280(13) 0.0259(14) -0.0100(10) 0.0013(10) -0.0052(10)
F6c 0.0302(8) 0.0335(9) 0.0563(11) -0.0109(7) 0.0078(8) -0.0157(8)
F3b 0.0569(11) 0.0459(10) 0.0365(10) -0.0355(9) 0.0089(8) -0.0101(7)
F5 0.0452(10) 0.0355(9) 0.0659(12) -0.0285(8) -0.0013(8) -0.0046(8)
C5 0.0330(14) 0.0306(14) 0.0305(15) -0.0197(12) -0.0042(12) 0.0003(11)
F3a 0.0729(14) 0.1067(17) 0.0769(15) -0.0730(13) 0.0356(11) -0.0320(12)
C16 0.0411(17) 0.0247(14) 0.056(2) -0.0084(13) 0.0130(15) -0.0154(14)
C11 0.0322(14) 0.0333(14) 0.0247(14) -0.0164(12) -0.0005(11) 0.0019(11)
C12 0.0237(13) 0.0291(13) 0.0287(14) -0.0145(11) 0.0047(11) -0.0041(11)
C15 0.0300(15) 0.0300(15) 0.0471(18) -0.0047(12) 0.0022(13) -0.0068(13)
C8 0.0244(13) 0.0283(13) 0.0260(14) -0.0137(11) 0.0050(11) -0.0065(11)
C9 0.0194(12) 0.0280(13) 0.0406(16) -0.0119(11) 0.0050(11) -0.0079(12)
C1 0.0201(12) 0.0253(13) 0.0255(14) -0.0081(10) 0.0028(10) -0.0097(10)
F6b 0.0566(12) 0.0333(11) 0.0995(17) 0.0023(9) 0.0069(11) 0.0214(10)
C13 0.0202(12) 0.0221(12) 0.0261(13) -0.0104(10) 0.0076(10) -0.0070(10)
F6a 0.0704(13) 0.0611(12) 0.0826(15) -0.0306(11) 0.0150(11) -0.0486(11)
F3c 0.1019(17) 0.0371(11) 0.0739(15) -0.0321(11) -0.0181(12) 0.0110(10)
C18 0.0305(14) 0.0314(14) 0.0274(14) -0.0178(12) 0.0080(11) -0.0089(11)
C2 0.0274(14) 0.0369(15) 0.0214(14) -0.0117(12) 0.0052(11) -0.0026(11)
C10 0.0261(13) 0.0247(13) 0.0346(15) -0.0119(11) -0.0045(11) -0.0042(11)
C17 0.0484(18) 0.0343(15) 0.0413(17) -0.0228(14) 0.0144(14) -0.0207(13)
C7 0.0206(12) 0.0208(12) 0.0259(13) -0.0111(10) 0.0043(10) -0.0065(10)
C3 0.0434(17) 0.0401(17) 0.0387(18) -0.0261(14) 0.0069(14) 0.0017(13)
C14 0.0320(14) 0.0291(14) 0.0343(16) -0.0104(12) 0.0040(12) -0.0093(12)
C6 0.0423(17) 0.0240(14) 0.0506(19) -0.0121(13) 0.0029(14) -0.0068(13)

loop_
_geom_bond_atom_site_label_1
_geom_bond_atom_site_label_2
_geom_bond_distance
_geom_bond_site_symmetry_2
_geom_bond_publ_flag
Si1 C4 1.906(2) . ?
Si1 C1 1.895(2) . ?
Si1 C13 1.853(2) . ?
Si1 C7 1.850(2) . ?
F2 C2 1.342(3) . ?
F1 C1 1.362(2) . ?
F4 C4 1.365(3) . ?
C4 C5 1.319(3) . ?
F6c C6 1.329(3) . ?
F3b C3 1.326(3) . ?
F5 C5 1.349(3) . ?
C5 C6 1.484(4) . ?
F3a C3 1.330(3) . ?
C16 C15 1.374(4) . ?
C16 C17 1.373(4) . ?
C11 C12 1.379(3) . ?
C11 C10 1.385(3) . ?
C12 C7 1.397(3) . ?
C15 C14 1.380(3) . ?
C8 C9 1.383(3) . ?
C8 C7 1.393(3) . ?
C9 C10 1.377(4) . ?
C1 C2 1.323(3) . ?
F6b C6 1.314(3) . ?
C13 C18 1.394(3) . ?
C13 C14 1.396(4) . ?
F6a C6 1.334(3) . ?
F3c C3 1.319(3) . ?
C18 C17 1.388(3) . ?
C2 C3 1.491(4) . ?

loop_
_geom_angle_atom_site_label_1
_geom_angle_atom_site_label_2
_geom_angle_atom_site_label_3
_geom_angle
_geom_angle_site_symmetry_1
_geom_angle_site_symmetry_3
_geom_angle_publ_flag
C1 Si1 C4 104.52(10) . . ?
C13 Si1 C4 105.48(10) . . ?
C13 Si1 C1 108.99(11) . . ?
C7 Si1 C4 109.15(10) . . ?
C7 Si1 C1 113.14(10) . . ?
C7 Si1 C13 114.77(10) . . ?
F4 C4 Si1 113.03(15) . . ?
C5 C4 Si1 132.54(19) . . ?
C5 C4 F4 114.4(2) . . ?
F5 C5 C4 121.6(2) . . ?
C6 C5 C4 127.9(2) . . ?
C6 C5 F5 110.5(2) . . ?
C17 C16 C15 120.0(2) . . ?
C10 C11 C12 119.9(2) . . ?
C7 C12 C11 121.1(2) . . ?
C14 C15 C16 119.8(3) . . ?
C7 C8 C9 121.1(2) . . ?
C10 C9 C8 119.9(2) . . ?
F1 C1 Si1 114.56(16) . . ?
C2 C1 Si1 131.75(18) . . ?
C2 C1 F1 113.7(2) . . ?
C18 C13 Si1 122.35(19) . . ?
C14 C13 Si1 119.92(17) . . ?
C14 C13 C18 117.7(2) . . ?
C17 C18 C13 120.3(3) . . ?
C1 C2 F2 121.5(2) . . ?
C3 C2 F2 110.2(2) . . ?
C3 C2 C1 128.4(2) . . ?
C9 C10 C11 120.1(2) . . ?
C18 C17 C16 120.6(2) . . ?
C12 C7 Si1 118.60(17) . . ?
C8 C7 Si1 123.48(18) . . ?
C8 C7 C12 117.9(2) . . ?
F3a C3 F3b 107.4(2) . . ?
F3c C3 F3b 108.0(2) . . ?
F3c C3 F3a 107.2(2) . . ?
C2 C3 F3b 111.3(2) . . ?
C2 C3 F3a 110.9(2) . . ?
C2 C3 F3c 111.8(2) . . ?
C13 C14 C15 121.6(2) . . ?
C5 C6 F6c 112.3(2) . . ?
F6b C6 F6c 108.0(2) . . ?
F6b C6 C5 111.7(2) . . ?
F6a C6 F6c 106.7(2) . . ?
F6a C6 C5 111.4(2) . . ?
F6a C6 F6b 106.5(2) . . ?

_iucr_refine_fcf_details         
;
data_argp494_CCDC1
_computing_structure_refinement   'olex2.refine (Bourhis et al., 2015)'
_shelx_refln_list_code            4
loop_
  _space_group_symop_id
  _space_group_symop_operation_xyz
  1  x,y,z
  2  -x,-y,-z

_space_group_crystal_system       triclinic
_space_group_IT_number            2
_space_group_name_H-M_alt         'P -1'
_space_group_name_Hall            '-P 1'
_symmetry_space_group_name_H-M    'P -1'
_symmetry_space_group_name_Hall   '-P 1'
_symmetry_Int_Tables_number       2
_cell_length_a                    9.4952(8)
_cell_length_b                    10.2127(10)
_cell_length_c                    10.9000(9)
_cell_angle_alpha                 81.603(8)
_cell_angle_beta                  88.316(7)
_cell_angle_gamma                 63.297(9)
_cell_volume                      933.36(16)
loop_
  _refln_index_h
  _refln_index_k
  _refln_index_l
  _refln_F_squared_calc
  _refln_F_squared_meas
  _refln_F_squared_sigma
  _refln_F_squared_weight
  _refln_observed_status
-11 -8 1 58.209 60.465 13.303 25.764 o
-11 -8 2 11.282 23.979 8.970 61.664 o
-11 -7 1 24.636 42.917 10.882 40.298 o
-11 -7 2 16.779 38.109 10.937 41.270 o
-11 -7 3 12.905 14.620 7.542 85.176 o
-11 -6 1 45.492 45.173 11.918 32.435 o
-11 -6 2 25.218 38.570 10.976 39.907 o
-11 -6 3 69.556 95.668 15.196 19.598 o
-11 -6 4 3.091 35.007 11.975 36.564 o
-11 -5 1 151.064 147.018 13.834 18.477 o
-11 -5 2 20.007 21.778 9.121 57.840 o
-11 -5 3 48.070 52.570 11.957 31.733 o
-11 -5 4 22.641 47.275 12.448 31.836 o
-11 -4 1 329.398 335.565 20.655 7.731 o
-11 -4 2 4.430 1.388 4.831 218.520 o
-11 -4 3 191.259 189.575 15.892 13.949 o
-11 -4 4 16.533 33.361 7.623 77.212 o
-11 -3 1 45.314 49.345 8.832 51.397 o
-11 -3 2 82.783 81.475 19.470 12.779 o
-11 -3 3 2.463 10.270 6.191 134.089 o
-11 -2 1 14.716 8.278 5.670 139.216 o
-11 -2 2 56.367 42.208 8.661 51.195 o
-10 -10 1 9.299 18.158 8.347 71.916 o
-10 -10 2 112.799 108.687 16.944 15.221 o
-10 -9 1 2.279 7.114 7.667 90.801 o
-10 -9 2 136.134 161.735 19.513 11.434 o
-10 -9 3 0.362 22.147 9.333 60.505 o
-10 -8 1 65.224 43.014 10.918 35.382 o
-10 -8 2 497.627 526.356 32.502 3.522 o
-10 -8 3 0.326 27.793 10.047 52.014 o
-10 -8 4 28.396 52.560 12.759 29.862 o
-10 -7 1 96.037 105.839 15.258 18.445 o
-10 -7 2 289.108 302.975 25.207 6.277 o
-10 -7 3 0.167 17.104 9.507 59.119 o
-10 -7 4 131.461 180.212 20.045 10.904 o
-10 -7 5 0.994 14.953 8.900 67.180 o
-10 -6 1 0.053 4.608 6.562 126.158 o
-10 -6 2 13.178 16.159 7.710 81.443 o
-10 -6 3 14.262 14.148 8.099 74.673 o
-10 -6 4 84.988 83.974 13.907 22.163 o
-10 -6 5 14.226 15.177 7.901 77.774 o
-10 -6 6 23.641 32.162 10.483 43.893 o
-10 -5 1 44.933 43.875 7.961 60.367 o
-10 -5 2 1.759 14.913 8.053 80.941 o
-10 -5 3 107.626 115.852 15.637 17.278 o
-10 -5 4 150.564 135.294 16.918 14.173 o
-10 -5 5 1.712 2.075 5.578 172.290 o
-10 -5 6 189.408 203.556 21.538 9.065 o
-10 -4 1 0.037 -0.434 4.161 320.428 o
-10 -4 2 31.737 43.285 8.345 60.221 o
-10 -4 3 78.680 85.715 10.234 34.885 o
-10 -4 4 138.229 154.701 13.767 18.913 o
-10 -4 5 24.246 43.362 8.510 60.542 o
-10 -4 6 42.261 47.358 8.891 51.776 o
-10 -3 1 14.145 10.225 5.116 162.945 o
-10 -3 2 180.502 178.224 14.532 16.016 o
-10 -3 3 5.157 13.512 6.062 133.445 o
-10 -3 4 133.136 123.869 12.284 22.797 o
-10 -3 5 49.255 48.342 8.495 53.517 o
-10 -3 6 1.676 -6.666 6.961 113.017 o
-10 -2 1 35.365 45.180 18.910 14.528 o
-10 -2 2 115.488 107.455 11.605 26.012 o
-10 -2 3 291.957 240.317 20.694 8.451 o
-10 -2 4 130.432 155.657 13.911 18.920 o
-10 -2 5 5.395 8.073 8.942 66.264 o
-10 -2 6 34.569 43.834 13.783 25.956 o
-10 -1 1 5.500 14.207 8.833 66.773 o
-10 -1 2 21.242 21.619 6.104 109.817 o
-10 -1 3 17.047 39.843 13.009 30.072 o
-10 -1 4 103.252 115.539 19.985 11.717 o
-10 -1 5 98.742 147.902 22.602 9.387 o
-10 0 1 71.110 72.764 14.118 22.488 o
-10 0 2 54.591 50.354 13.345 26.119 o
-10 0 3 43.940 33.463 12.099 32.245 o
-10 0 4 35.833 33.043 12.533 30.987 o
-10 1 1 0.095 2.628 7.051 110.413 o
-9 -11 1 66.728 60.668 6.888 61.660 o
-9 -10 1 46.806 48.367 6.024 83.167 o
-9 -10 2 147.693 133.851 17.091 14.035 o
-9 -10 3 7.647 18.140 8.810 65.737 o
-9 -9 1 96.953 88.653 7.520 45.940 o
-9 -9 2 90.646 82.555 14.080 21.535 o
-9 -9 3 11.877 25.800 9.378 56.562 o
-9 -9 4 88.214 86.680 14.645 20.272 o
-9 -9 5 25.215 42.294 12.523 31.494 o
-9 -8 1 48.674 63.029 11.917 31.421 o
-9 -8 2 87.284 95.547 15.124 19.153 o
-9 -8 3 58.926 67.797 12.542 28.057 o
-9 -8 4 122.550 132.746 17.081 14.570 o
-9 -8 5 155.822 136.621 17.854 12.984 o
-9 -8 6 38.167 72.217 13.748 25.124 o
-9 -7 1 78.832 92.502 13.331 23.738 o
-9 -7 2 220.703 244.646 20.967 8.937 o
-9 -7 3 15.601 26.594 8.804 62.062 o
-9 -7 4 6.859 11.291 6.477 118.022 o
-9 -7 5 86.090 77.797 13.195 24.113 o
-9 -7 6 244.633 296.221 25.325 6.482 o
-9 -7 7 1.508 10.030 8.567 73.013 o
-9 -6 1 258.905 239.109 20.438 8.911 o
-9 -6 2 202.163 205.876 19.377 10.421 o
-9 -6 3 59.266 95.260 14.149 22.435 o
-9 -6 4 6.779 7.868 7.036 103.071 o
-9 -6 5 3.382 22.440 8.618 69.198 o
-9 -6 6 125.429 175.579 19.013 11.961 o
-9 -6 7 8.022 20.348 8.879 64.343 o
-9 -5 1 75.544 79.836 8.922 42.368 o
-9 -5 2 250.951 243.802 20.715 8.804 o
-9 -5 3 0.471 11.210 7.494 94.720 o
-9 -5 4 112.922 117.314 15.300 17.676 o
-9 -5 5 76.153 48.788 11.445 31.682 o
-9 -5 6 11.117 21.480 8.626 66.586 o
-9 -5 7 28.896 33.224 8.339 62.637 o
-9 -5 8 115.489 103.771 12.594 23.486 o
-9 -4 1 59.057 66.701 8.654 48.162 o
-9 -4 2 0.351 6.337 4.915 217.016 o
-9 -4 3 36.181 40.974 7.321 71.537 o
-9 -4 4 243.951 216.208 19.085 10.061 o
-9 -4 5 4.331 5.968 4.343 254.361 o
-9 -4 6 0.004 2.574 3.905 352.045 o
-9 -4 7 19.869 15.386 5.343 139.020 o
-9 -4 8 109.319 108.655 14.395 19.615 o
-9 -3 1 109.184 108.797 10.926 28.446 o
-9 -3 2 7.575 10.315 5.678 148.347 o
-9 -3 3 80.755 80.710 12.006 27.991 o
-9 -3 4 316.954 313.858 18.149 9.204 o
-9 -3 5 34.385 22.139 9.654 49.449 o
-9 -3 6 40.532 42.971 10.385 41.352 o
-9 -3 7 16.353 23.823 8.278 69.216 o
-9 -3 8 67.132 72.490 12.011 29.243 o
-9 -2 1 17.088 25.887 6.360 104.991 o
-9 -2 2 5.406 7.771 5.665 154.807 o
-9 -2 3 12.530 12.331 4.726 185.065 o
-9 -2 4 59.580 47.643 13.729 24.713 o
-9 -2 5 41.214 31.325 10.342 42.360 o
-9 -2 6 1.126 3.855 5.835 157.385 o
-9 -2 7 68.046 84.826 12.142 28.265 o
-9 -2 8 59.039 66.034 11.648 31.566 o
-9 -1 1 71.449 78.441 9.661 38.976 o
-9 -1 2 206.044 183.649 14.244 15.611 o
-9 -1 3 60.072 64.245 21.620 10.936 o
-9 -1 4 5.028 28.749 11.146 42.005 o
-9 -1 5 17.968 26.723 11.329 39.286 o
-9 -1 6 29.963 45.450 9.164 52.260 o
-9 -1 7 158.115 159.475 16.632 14.115 o
-9 0 1 0.156 1.996 4.756 240.489 o
-9 0 2 6.993 2.461 5.245 179.977 o
-9 0 3 24.046 35.158 12.043 34.180 o
-9 0 4 21.232 27.718 11.332 38.821 o
-9 0 5 5.848 7.021 9.305 61.424 o
-9 0 6 16.143 23.340 10.728 43.863 o
-9 0 7 3.235 9.442 9.512 59.253 o
-9 1 1 25.650 30.453 10.828 41.333 o
-9 1 2 83.595 65.023 14.466 21.272 o
-9 1 3 190.321 205.705 23.971 7.664 o
-9 1 4 11.556 5.412 8.745 67.468 o
-9 1 5 0.005 6.274 9.398 61.971 o
-9 1 6 54.449 35.967 12.435 29.892 o
-9 2 1 21.945 22.631 6.017 110.996 o
-9 2 2 1.885 11.154 4.592 230.275 o
-9 2 3 79.059 95.903 10.479 33.259 o
-9 2 4 9.279 21.526 5.941 127.587 o
-8 -11 1 3.756 7.337 3.905 304.001 o
-8 -11 2 4.815 17.500 4.608 207.403 o
-8 -11 3 106.561 101.983 16.270 16.458 o
-8 -10 1 3.723 3.395 3.148 458.672 o
-8 -10 2 2.616 10.335 6.866 110.384 o
-8 -10 3 3.060 20.350 8.711 68.310 o
-8 -10 4 115.028 111.211 16.200 16.236 o
-8 -10 5 51.905 79.217 14.346 22.590 o
-8 -9 1 321.444 305.650 12.934 12.578 o
-8 -9 2 0.045 3.596 6.818 117.566 o
-8 -9 3 15.780 17.556 9.355 56.870 o
-8 -9 4 150.821 131.337 16.782 14.377 o
-8 -9 5 135.647 116.419 16.570 15.147 o
-8 -9 6 87.238 113.498 17.160 15.417 o
-8 -8 1 165.789 175.035 9.514 25.672 o
-8 -8 2 128.725 142.379 16.363 15.293 o
-8 -8 3 37.568 59.036 12.187 31.329 o
-8 -8 4 187.414 214.096 20.915 9.441 o
-8 -8 5 302.776 325.847 25.641 6.001 o
-8 -8 6 101.845 91.948 14.902 19.164 o
-8 -8 7 75.065 76.740 14.729 20.764 o
-8 -7 1 10.967 15.157 3.333 296.741 o
-8 -7 2 8.369 7.867 6.189 128.177 o
-8 -7 3 5.637 7.528 6.070 136.544 o
-8 -7 4 158.969 163.289 17.787 12.772 o
-8 -7 5 4.442 10.428 7.148 100.910 o
-8 -7 6 55.153 51.507 11.818 31.783 o
-8 -7 7 61.749 87.499 14.573 21.437 o
-8 -7 8 7.891 1.964 4.508 232.057 o
-8 -6 1 54.207 60.675 5.482 83.164 o
-8 -6 2 156.907 163.217 16.545 14.205 o
-8 -6 3 91.951 85.321 12.775 24.772 o
-8 -6 4 7.725 6.862 7.007 103.508 o
-8 -6 5 60.799 55.633 11.601 32.059 o
-8 -6 6 0.387 7.484 5.658 164.834 o
-8 -6 7 138.329 130.536 13.265 20.315 o
-8 -6 8 7.127 8.483 6.399 121.820 o
-8 -5 1 329.195 333.841 10.768 13.651 o
-8 -5 2 0.182 -1.403 4.758 244.500 o
-8 -5 3 8.395 12.853 7.256 94.575 o
-8 -5 4 101.324 95.075 12.904 23.659 o
-8 -5 5 5.279 10.415 7.167 99.804 o
-8 -5 6 34.127 34.915 7.643 69.244 o
-8 -5 7 1.055 3.177 5.245 194.264 o
-8 -5 8 0.105 7.265 5.754 160.398 o
-8 -5 9 0.907 4.729 7.556 95.056 o
-8 -4 1 69.209 95.927 9.166 40.731 o
-8 -4 2 8.237 3.559 3.560 331.565 o
-8 -4 3 251.405 239.735 14.344 13.667 o
-8 -4 4 133.261 122.473 10.788 26.601 o
-8 -4 5 49.779 45.981 6.432 76.421 o
-8 -4 6 84.360 85.819 8.537 42.659 o
-8 -4 7 0.014 6.154 5.487 177.054 o
-8 -4 8 2.945 11.556 4.646 220.992 o
-8 -4 9 8.268 13.942 7.195 95.742 o
-8 -3 1 220.570 205.080 13.125 16.281 o
-8 -3 2 500.919 528.235 20.635 5.844 o
-8 -3 3 511.129 487.361 22.445 5.453 o
-8 -3 4 627.450 597.643 22.829 4.584 o
-8 -3 5 454.910 410.618 16.862 7.806 o
-8 -3 6 30.514 40.042 6.350 90.088 o
-8 -3 7 55.951 49.772 7.156 64.415 o
-8 -3 8 20.073 24.757 7.635 77.366 o
-8 -3 9 55.073 63.586 11.557 32.402 o
-8 -2 1 220.126 211.418 13.703 15.498 o
-8 -2 2 16.112 17.994 4.902 161.477 o
-8 -2 3 416.592 389.246 26.646 5.074 o
-8 -2 4 51.330 47.885 7.541 62.181 o
-8 -2 5 31.545 21.799 4.806 135.867 o
-8 -2 6 0.022 1.353 4.857 232.546 o
-8 -2 7 0.361 9.027 8.510 74.636 o
-8 -2 8 5.697 9.759 6.812 109.502 o
-8 -2 9 188.201 207.467 19.129 10.781 o
-8 -1 1 124.692 124.002 10.974 26.626 o
-8 -1 2 221.233 215.040 14.018 15.052 o
-8 -1 3 245.023 241.914 14.930 13.225 o
-8 -1 4 30.580 40.039 9.878 46.696 o
-8 -1 5 20.407 32.977 7.552 76.681 o
-8 -1 6 5.378 4.867 6.328 128.485 o
-8 -1 7 37.908 50.470 9.654 46.221 o
-8 -1 8 96.178 105.137 16.479 16.346 o
-8 -1 9 75.898 107.433 14.100 21.584 o
-8 0 1 94.370 78.178 17.292 15.450 o
-8 0 2 378.883 342.501 23.124 6.396 o
-8 0 3 155.595 155.667 19.949 10.841 o
-8 0 4 0.818 51.490 13.333 29.419 o
-8 0 5 369.948 344.672 30.417 4.434 o
-8 0 6 58.076 71.758 15.050 20.746 o
-8 0 7 1.505 8.708 7.526 94.090 o
-8 0 8 27.511 39.306 9.094 54.156 o
-8 1 1 31.900 35.916 5.001 120.649 o
-8 1 2 16.764 21.469 5.590 130.296 o
-8 1 3 172.476 169.651 12.306 19.859 o
-8 1 4 8.970 10.160 4.693 200.032 o
-8 1 5 176.875 163.851 12.412 19.614 o
-8 1 6 21.642 24.430 5.659 120.468 o
-8 1 7 0.800 -6.313 7.645 94.467 o
-8 1 8 1.754 22.351 11.955 37.465 o
-8 2 1 0.042 3.217 3.679 391.014 o
-8 2 2 0.114 2.083 3.594 414.984 o
-8 2 3 94.482 87.688 9.270 37.330 o
-8 2 4 42.641 47.304 10.344 41.023 o
-8 2 5 0.801 1.639 3.785 370.658 o
-8 2 6 5.354 12.742 6.159 130.000 o
-8 2 7 139.109 131.112 12.461 21.927 o
-8 3 1 0.497 4.311 4.894 221.922 o
-8 3 2 49.369 51.319 7.918 58.435 o
-8 3 3 94.325 94.360 10.050 33.565 o
-8 3 4 25.409 25.499 5.929 108.728 o
-8 3 5 13.224 14.432 9.745 53.723 o
-8 3 6 47.000 52.547 7.938 58.734 o
-8 4 1 48.699 46.184 14.961 21.803 o
-8 4 2 48.941 62.567 8.939 48.442 o
-8 4 3 103.349 101.995 10.773 29.683 o
-7 -12 1 3.797 4.943 4.361 257.579 o
-7 -11 1 9.086 2.739 4.149 258.638 o
-7 -11 2 100.689 105.099 10.689 30.063 o
-7 -11 3 62.107 53.894 12.285 29.262 o
-7 -11 4 70.773 42.635 11.222 33.411 o
-7 -10 1 1.930 1.036 2.686 676.849 o
-7 -10 2 13.789 10.444 3.449 281.956 o
-7 -10 3 120.315 127.880 16.669 15.226 o
-7 -10 4 101.529 106.399 15.992 16.982 o
-7 -10 5 1.575 6.573 7.500 95.370 o
-7 -9 1 18.602 21.153 4.094 192.559 o
-7 -9 2 8.497 8.911 3.484 318.742 o
-7 -9 3 304.192 304.979 23.740 6.733 o
-7 -9 4 113.607 149.228 17.544 13.995 o
-7 -9 5 4.444 3.172 6.969 108.850 o
-7 -9 6 43.489 45.764 12.084 31.837 o
-7 -9 7 107.006 76.441 14.871 19.314 o
-7 -8 1 0.122 3.903 5.130 204.513 o
-7 -8 2 23.005 23.581 4.127 176.259 o
-7 -8 3 180.422 196.122 18.713 11.307 o
-7 -8 4 123.620 112.258 15.294 17.445 o
-7 -8 5 189.327 190.137 19.697 10.428 o
-7 -8 6 101.720 101.941 15.344 18.170 o
-7 -8 7 287.930 316.401 26.238 5.896 o
-7 -8 8 0.199 9.238 9.419 61.238 o
-7 -7 1 242.663 220.717 16.360 12.178 o
-7 -7 2 93.410 92.758 6.629 51.652 o
-7 -7 3 0.426 2.656 5.693 167.668 o
-7 -7 4 46.168 43.808 11.022 36.860 o
-7 -7 5 35.286 46.616 10.824 39.087 o
-7 -7 6 479.617 435.819 28.803 4.303 o
-7 -7 7 3.275 24.682 12.946 31.912 o
-7 -7 8 14.393 10.361 5.782 133.926 o
-7 -6 1 20.128 14.671 5.308 140.477 o
-7 -6 2 273.578 248.461 19.137 9.492 o
-7 -6 3 215.564 219.786 18.756 10.636 o
-7 -6 4 278.716 269.097 21.037 8.261 o
-7 -6 5 34.935 39.255 12.904 29.284 o
-7 -6 6 62.693 61.787 9.579 41.838 o
-7 -6 7 9.800 10.618 5.416 156.373 o
-7 -6 8 83.605 78.734 10.677 32.828 o
-7 -6 9 37.990 26.672 7.406 72.575 o
-7 -5 1 134.279 131.707 7.137 37.931 o
-7 -5 2 68.237 71.005 10.573 35.235 o
-7 -5 3 27.619 35.147 8.535 60.478 o
-7 -5 4 91.891 103.232 13.531 22.340 o
-7 -5 5 376.386 366.762 18.817 7.985 o
-7 -5 6 490.788 510.852 22.748 5.424 o
-7 -5 7 0.060 6.185 5.175 197.906 o
-7 -5 8 0.071 1.531 4.457 274.832 o
-7 -5 9 0.052 4.854 5.087 206.591 o
-7 -4 1 23.222 27.330 3.273 212.897 o
-7 -4 2 138.144 145.219 17.766 13.316 o
-7 -4 3 72.089 52.947 13.366 25.016 o
-7 -4 4 213.290 203.970 11.087 19.368 o
-7 -4 5 57.986 64.849 6.855 64.229 o
-7 -4 6 65.355 67.493 7.361 56.803 o
-7 -4 7 0.992 2.769 4.755 235.595 o
-7 -4 8 13.997 24.974 5.570 132.335 o
-7 -4 9 6.260 5.274 4.828 206.204 o
-7 -4 10 13.168 13.469 7.791 80.623 o
-7 -3 1 212.182 209.865 8.222 23.878 o
-7 -3 2 1270.270 1277.870 29.122 1.874 o
-7 -3 3 32.224 31.412 9.852 47.360 o
-7 -3 4 741.778 792.727 22.642 3.831 o
-7 -3 5 1.610 3.871 3.554 394.786 o
-7 -3 6 141.243 143.233 9.956 27.537 o
-7 -3 7 5.493 8.228 4.490 230.676 o
-7 -3 8 516.679 532.463 27.728 4.237 o
-7 -3 9 58.231 71.617 11.297 32.895 o
-7 -3 10 16.554 22.049 9.821 51.479 o
-7 -2 1 1097.560 1133.790 27.948 2.244 o
-7 -2 2 312.750 295.292 14.656 11.602 o
-7 -2 3 276.743 276.454 14.163 12.871 o
-7 -2 4 671.494 690.459 19.636 4.718 o
-7 -2 5 279.229 273.582 12.974 13.886 o
-7 -2 6 91.713 91.615 8.250 42.555 o
-7 -2 7 89.921 100.020 12.022 26.674 o
-7 -2 8 399.726 415.908 42.849 2.504 o
-7 -2 9 217.887 242.963 21.859 8.450 o
-7 -2 10 3.809 7.741 6.124 136.696 o
-7 -1 1 524.907 510.460 19.495 6.041 o
-7 -1 2 0.162 1.518 3.194 525.065 o
-7 -1 3 13.405 12.441 4.580 191.291 o
-7 -1 4 206.512 199.125 10.787 20.242 o
-7 -1 5 2.425 2.578 3.114 495.896 o
-7 -1 6 22.646 31.608 7.531 76.311 o
-7 -1 7 143.785 130.041 22.018 9.490 o
-7 -1 8 98.092 122.158 14.024 20.552 o
-7 -1 9 8.960 8.614 6.520 115.861 o
-7 -1 10 74.247 78.575 12.387 27.225 o
-7 0 1 399.649 398.437 17.677 8.091 o
-7 0 2 369.754 342.400 25.608 5.655 o
-7 0 3 64.277 65.059 6.371 66.842 o
-7 0 4 574.241 499.628 22.941 5.007 o
-7 0 5 26.849 36.207 7.715 70.837 o
-7 0 6 356.131 341.824 20.836 7.412 o
-7 0 7 15.156 18.097 6.541 105.254 o
-7 0 8 106.003 120.321 13.776 20.801 o
-7 0 9 12.380 11.517 11.960 36.901 o
-7 0 10 7.854 15.316 7.622 86.159 o
-7 1 1 5.080 8.828 3.379 363.474 o
-7 1 2 100.913 87.238 6.961 48.525 o
-7 1 3 20.530 13.343 3.765 218.512 o
-7 1 4 287.403 251.268 14.100 12.966 o
-7 1 5 5.463 9.548 5.752 149.051 o
-7 1 6 423.810 433.518 22.006 6.212 o
-7 1 7 193.102 197.175 13.380 16.928 o
-7 1 8 0.046 -1.927 5.189 206.042 o
-7 1 9 40.559 31.620 7.829 65.184 o
-7 2 1 155.318 150.825 17.200 13.592 o
-7 2 2 56.730 73.431 8.035 52.657 o
-7 2 3 121.908 120.932 10.221 29.184 o
-7 2 4 32.866 42.472 6.590 83.727 o
-7 2 5 4.826 8.920 4.126 266.969 o
-7 2 6 47.687 56.801 7.585 61.465 o
-7 2 7 0.963 3.123 3.838 352.568 o
-7 2 8 2.926 14.119 9.168 63.011 o
-7 2 9 1.499 3.249 7.410 98.858 o
-7 3 1 39.685 47.449 7.044 72.429 o
-7 3 2 4.943 9.020 4.103 268.513 o
-7 3 3 1.150 9.328 4.064 294.210 o
-7 3 4 3.784 2.951 4.036 301.476 o
-7 3 5 99.772 122.417 11.111 28.055 o
-7 3 6 59.026 62.639 8.450 50.101 o
-7 3 7 1.130 6.053 4.534 249.675 o
-7 3 8 32.486 39.103 11.102 38.234 o
-7 4 1 36.169 43.555 6.929 76.470 o
-7 4 2 2.222 8.222 5.022 199.811 o
-7 4 3 35.298 42.186 7.364 71.062 o
-7 4 4 200.606 180.549 13.746 16.456 o
-7 4 5 125.990 103.298 10.779 27.840 o
-7 4 6 175.622 158.917 13.404 18.116 o
-7 4 7 2.337 9.466 4.571 233.704 o
-7 5 1 145.745 126.219 15.405 16.448 o
-7 5 2 36.093 55.692 10.636 39.543 o
-7 5 3 2.159 -6.424 5.075 208.522 o
-7 5 4 48.809 59.261 11.233 34.690 o
-7 5 5 6.014 13.481 6.130 129.812 o
-6 -12 1 44.357 56.022 9.003 49.504 o
-6 -12 2 1.563 14.573 6.284 128.855 o
-6 -11 1 7.500 4.598 4.105 266.532 o
-6 -11 2 3.743 3.510 4.121 289.018 o
-6 -11 3 39.910 38.780 6.027 90.254 o
-6 -11 4 22.638 30.627 10.556 43.633 o
-6 -10 1 50.227 43.481 7.166 67.493 o
-6 -10 2 575.817 537.458 18.360 5.903 o
-6 -10 3 170.347 150.888 10.189 24.659 o
-6 -10 4 6.867 -2.960 7.122 103.758 o
-6 -10 5 15.567 16.636 8.060 74.228 o
-6 -10 6 24.852 22.421 9.242 55.286 o
-6 -9 1 214.991 196.618 10.464 20.414 o
-6 -9 2 450.852 465.726 16.011 7.882 o
-6 -9 3 21.567 21.536 6.038 111.316 o
-6 -9 4 8.907 8.501 6.675 111.214 o
-6 -9 5 28.568 23.676 8.568 61.494 o
-6 -9 6 84.428 130.109 17.677 14.573 o
-6 -9 7 52.387 54.373 13.135 26.831 o
-6 -8 1 112.143 102.625 10.120 31.167 o
-6 -8 2 79.764 87.844 13.728 22.760 o
-6 -8 3 131.817 118.371 8.105 35.561 o
-6 -8 4 206.807 212.467 19.402 10.306 o
-6 -8 5 73.057 72.411 13.274 24.715 o
-6 -8 6 1.543 12.356 8.416 75.061 o
-6 -8 7 4.883 2.695 6.566 121.675 o
-6 -8 8 25.345 9.992 7.426 82.002 o
-6 -7 1 219.476 206.096 9.307 21.773 o
-6 -7 2 66.693 70.464 5.719 71.536 o
-6 -7 3 94.853 92.406 12.626 24.831 o
-6 -7 4 297.619 301.774 22.051 7.490 o
-6 -7 5 25.281 27.427 8.676 60.649 o
-6 -7 6 90.520 89.729 10.210 33.534 o
-6 -7 7 73.332 75.978 13.647 23.557 o
-6 -7 8 0.439 2.072 5.598 173.863 o
-6 -7 9 49.272 59.400 12.702 28.404 o
-6 -6 1 253.094 297.138 10.334 16.917 o
-6 -6 2 826.576 857.543 20.345 3.698 o
-6 -6 3 46.013 150.507 15.361 19.129 o
-6 -6 4 1472.280 1451.260 45.641 1.169 o
-6 -6 5 475.471 478.117 29.251 4.168 o
-6 -6 6 65.473 111.137 11.515 29.725 o
-6 -6 7 200.104 174.877 14.108 16.073 o
-6 -6 8 7.851 -0.491 4.394 246.803 o
-6 -6 9 155.896 171.200 14.980 16.176 o
-6 -6 10 61.586 57.248 9.721 41.478 o
-6 -5 1 226.819 211.636 8.284 22.799 o
-6 -5 2 518.420 515.415 19.396 6.093 o
-6 -5 3 230.727 260.579 18.323 10.489 o
-6 -5 4 14.970 11.362 4.764 178.103 o
-6 -5 5 6.461 4.477 5.093 188.380 o
-6 -5 6 273.451 257.122 15.690 11.868 o
-6 -5 7 33.012 36.586 7.313 73.898 o
-6 -5 8 13.841 24.481 6.804 97.307 o
-6 -5 9 38.197 42.584 9.816 45.646 o
-6 -5 10 1.180 5.228 5.454 177.484 o
-6 -4 1 265.504 272.324 8.057 19.391 o
-6 -4 2 618.126 607.331 11.794 6.737 o
-6 -4 3 4.067 8.365 3.249 399.326 o
-6 -4 4 6.497 11.078 4.423 226.893 o
-6 -4 5 5.641 4.626 3.135 425.260 o
-6 -4 6 699.818 697.820 20.432 4.456 o
-6 -4 7 616.896 584.380 19.545 5.271 o
-6 -4 8 2.007 0.597 4.219 296.404 o
-6 -4 9 32.453 24.173 5.765 106.953 o
-6 -4 10 39.412 25.713 6.952 78.864 o
-6 -3 1 387.182 390.161 9.825 12.168 o
-6 -3 2 467.235 503.861 10.958 9.242 o
-6 -3 3 398.984 425.279 13.939 9.592 o
-6 -3 4 357.024 363.575 13.442 10.995 o
-6 -3 5 15.424 18.332 4.504 182.548 o
-6 -3 6 288.059 282.652 15.675 11.405 o
-6 -3 7 376.908 381.727 15.646 9.370 o
-6 -3 8 424.051 396.595 19.717 7.096 o
-6 -3 9 51.119 71.652 11.096 34.495 o
-6 -3 10 175.807 189.338 17.428 12.626 o
-6 -3 11 94.049 93.385 12.878 24.154 o
-6 -2 1 605.798 601.438 18.489 5.495 o
-6 -2 2 11.136 15.985 4.090 225.976 o
-6 -2 3 4.247 4.448 2.925 496.623 o
-6 -2 4 1125.440 1135.830 26.763 2.260 o
-6 -2 5 21.370 20.385 4.607 161.811 o
-6 -2 6 378.159 385.118 14.921 9.692 o
-6 -2 7 28.847 20.329 4.362 157.241 o
-6 -2 8 392.342 375.126 21.968 6.607 o
-6 -2 9 128.857 127.545 19.782 11.504 o
-6 -2 10 239.068 211.349 21.316 8.714 o
-6 -2 11 16.023 19.531 7.821 77.323 o
-6 -1 1 41.980 40.013 5.541 97.229 o
-6 -1 2 73.754 71.167 6.926 57.566 o
-6 -1 3 28.244 23.551 3.923 172.933 o
-6 -1 4 419.047 382.522 13.652 9.744 o
-6 -1 5 82.658 90.678 10.200 34.342 o
-6 -1 6 204.295 214.085 15.377 13.961 o
-6 -1 7 693.209 659.687 28.095 3.497 o
-6 -1 8 34.360 32.739 7.868 66.659 o
-6 -1 9 156.639 166.039 15.617 15.352 o
-6 -1 10 142.987 125.088 20.139 11.017 o
-6 -1 11 83.159 87.814 18.146 14.367 o
-6 0 1 11.990 19.156 3.284 282.609 o
-6 0 2 148.263 150.380 7.577 33.469 o
-6 0 3 295.098 398.048 13.376 11.860 o
-6 0 4 139.060 134.002 6.747 38.494 o
-6 0 5 0.538 0.974 2.321 957.041 o
-6 0 6 28.968 33.210 4.806 131.458 o
-6 0 7 0.427 4.130 5.672 167.359 o
-6 0 8 116.366 105.174 17.562 14.345 o
-6 0 9 261.909 267.907 27.685 5.644 o
-6 0 10 26.481 30.929 11.739 35.737 o
-6 0 11 101.491 87.159 17.612 14.750 o
-6 1 1 181.601 190.288 9.362 24.412 o
-6 1 2 109.624 110.770 7.003 44.207 o
-6 1 3 64.185 51.421 6.156 72.010 o
-6 1 4 57.486 58.631 5.750 78.389 o
-6 1 5 67.579 79.391 6.671 60.360 o
-6 1 6 41.074 38.924 5.054 108.253 o
-6 1 7 83.448 84.653 7.455 49.526 o
-6 1 8 57.079 82.209 11.559 31.418 o
-6 1 9 93.284 86.786 16.995 15.826 o
-6 1 10 28.212 24.789 11.016 40.138 o
-6 2 1 353.256 357.189 12.749 11.537 o
-6 2 2 96.537 101.809 8.915 37.789 o
-6 2 3 387.082 405.871 17.184 8.393 o
-6 2 4 321.585 329.957 23.176 6.766 o
-6 2 5 0.992 2.368 5.776 162.178 o
-6 2 6 36.908 25.892 5.289 113.346 o
-6 2 7 80.353 85.164 9.640 37.504 o
-6 2 8 6.598 16.929 10.767 45.479 o
-6 2 9 13.365 17.344 9.833 52.509 o
-6 2 10 132.182 149.803 22.732 9.013 o
-6 3 1 45.455 43.155 11.050 36.825 o
-6 3 2 51.077 61.286 7.432 61.257 o
-6 3 3 3.278 8.990 4.643 224.706 o
-6 3 4 8.039 17.598 4.984 174.980 o
-6 3 5 1.735 4.269 4.652 239.239 o
-6 3 6 51.725 50.851 14.440 22.962 o
-6 3 7 7.791 5.659 3.193 382.473 o
-6 3 8 16.299 23.460 5.902 119.613 o
-6 3 9 9.929 34.779 13.646 28.113 o
-6 4 1 1.122 4.914 4.592 246.427 o
-6 4 2 102.448 92.445 11.970 26.271 o
-6 4 3 100.980 93.890 7.475 44.931 o
-6 4 4 0.128 0.588 3.088 572.171 o
-6 4 5 93.772 85.738 13.149 23.640 o
-6 4 6 75.791 74.043 10.345 35.322 o
-6 4 7 4.338 0.403 3.139 474.836 o
-6 4 8 30.430 36.019 7.255 76.032 o
-6 4 9 18.808 24.227 12.538 32.658 o
-6 5 1 0.046 -2.080 4.874 233.526 o
-6 5 2 185.845 186.125 12.663 18.418 o
-6 5 3 188.920 176.212 17.924 12.038 o
-6 5 4 61.290 73.066 11.694 30.899 o
-6 5 5 186.222 201.227 19.243 10.755 o
-6 5 6 122.269 115.990 15.287 17.442 o
-6 5 7 120.341 131.030 12.396 23.008 o
-6 6 1 8.558 27.391 9.057 60.898 o
-6 6 2 61.629 70.499 8.763 46.541 o
-6 6 3 15.539 27.643 5.910 117.940 o
-6 6 4 29.063 35.402 8.439 61.099 o
-6 6 5 63.686 65.542 12.380 28.389 o
-5 -12 1 21.947 22.524 6.575 97.366 o
-5 -12 2 0.512 -1.670 3.876 364.541 o
-5 -11 1 29.186 27.016 6.465 93.035 o
-5 -11 2 17.090 29.600 7.003 89.163 o
-5 -11 3 45.666 45.350 8.659 53.261 o
-5 -11 4 8.420 8.658 4.622 209.010 o
-5 -10 1 617.450 601.726 25.478 4.173 o
-5 -10 2 188.469 173.172 14.169 16.352 o
-5 -10 3 348.173 327.247 25.278 5.895 o
-5 -10 4 89.311 79.320 8.031 45.284 o
-5 -10 5 163.909 153.490 18.991 11.591 o
-5 -10 6 30.788 27.840 10.531 42.825 o
-5 -9 1 32.596 35.419 4.970 120.937 o
-5 -9 2 47.741 53.515 6.121 79.844 o
-5 -9 3 81.424 71.899 7.191 53.336 o
-5 -9 4 100.065 105.675 8.781 37.677 o
-5 -9 5 1.437 1.824 6.045 148.110 o
-5 -9 6 6.042 -4.289 7.053 106.379 o
-5 -9 7 16.119 26.968 11.368 39.244 o
-5 -8 1 66.023 60.141 5.874 72.449 o
-5 -8 2 198.543 189.429 10.077 22.080 o
-5 -8 3 77.986 85.013 7.105 53.179 o
-5 -8 4 101.999 84.297 12.724 24.389 o
-5 -8 5 0.758 6.983 7.021 108.831 o
-5 -8 6 57.439 68.808 12.787 27.267 o
-5 -8 7 70.801 57.380 12.321 28.391 o
-5 -8 8 62.929 56.737 12.323 28.961 o
-5 -7 1 701.182 698.948 16.869 4.978 o
-5 -7 2 299.526 303.527 11.591 14.187 o
-5 -7 3 172.475 157.585 8.828 27.418 o
-5 -7 4 45.784 32.072 8.395 57.360 o
-5 -7 5 68.935 64.155 8.125 50.251 o
-5 -7 6 93.308 88.954 13.325 23.127 o
-5 -7 7 76.924 74.543 13.335 24.280 o
-5 -7 8 14.894 27.568 10.277 47.264 o
-5 -7 9 112.902 130.437 18.133 13.467 o
-5 -6 1 199.056 201.157 11.292 19.731 o
-5 -6 2 936.898 985.610 18.771 3.299 o
-5 -6 3 9.318 9.282 2.727 422.808 o
-5 -6 4 119.067 110.737 9.858 31.067 o
-5 -6 5 130.003 144.277 25.953 7.210 o
-5 -6 6 77.037 79.270 9.122 41.048 o
-5 -6 7 10.527 1.431 6.281 126.103 o
-5 -6 8 18.072 22.938 7.065 89.347 o
-5 -6 9 1.155 4.292 5.482 176.902 o
-5 -6 10 3.586 2.120 7.626 92.489 o
-5 -5 1 12.683 18.281 2.647 347.480 o
-5 -5 2 17.865 21.230 4.361 180.290 o
-5 -5 3 798.714 794.580 16.054 4.380 o
-5 -5 4 4.009 10.852 5.099 186.116 o
-5 -5 5 1653.380 1561.310 35.228 1.260 o
-5 -5 6 6.869 4.221 4.445 237.220 o
-5 -5 7 1.214 9.069 5.049 199.541 o
-5 -5 8 35.061 42.772 7.654 67.299 o
-5 -5 9 24.193 38.364 8.205 64.945 o
-5 -5 10 3.506 5.018 5.657 161.239 o
-5 -4 1 886.557 936.059 13.559 3.946 o
-5 -4 2 703.935 710.783 11.850 5.657 o
-5 -4 3 838.729 933.979 26.840 2.960 o
-5 -4 4 120.578 136.917 8.088 35.870 o
-5 -4 5 1414.820 1368.700 25.860 1.768 o
-5 -4 6 27.738 24.735 4.635 145.211 o
-5 -4 7 27.599 30.606 5.218 122.839 o
-5 -4 8 41.955 39.372 5.998 89.239 o
-5 -4 9 349.992 322.582 15.544 10.204 o
-5 -4 10 1.727 3.767 7.302 101.345 o
-5 -4 11 1.536 0.595 7.679 93.002 o
-5 -3 1 1086.630 1179.860 21.273 2.564 o
-5 -3 2 779.771 880.848 13.831 4.505 o
-5 -3 3 51.241 66.669 5.247 86.400 o
-5 -3 4 685.647 657.962 16.777 5.188 o
-5 -3 5 594.484 578.361 16.651 6.025 o
-5 -3 6 369.825 360.483 13.974 10.503 o
-5 -3 7 0.853 -3.428 3.335 484.266 o
-5 -3 8 403.342 420.868 19.053 7.409 o
-5 -3 9 538.029 530.322 22.407 5.219 o
-5 -3 10 13.774 0.324 6.869 105.003 o
-5 -3 11 32.234 26.928 10.889 40.305 o
-5 -2 1 205.350 170.999 6.055 29.996 o
-5 -2 2 482.534 526.762 9.572 9.292 o
-5 -2 3 58.739 69.764 5.554 77.316 o
-5 -2 4 8.141 6.725 3.434 336.931 o
-5 -2 5 6.179 9.108 2.972 420.624 o
-5 -2 6 824.538 820.474 24.673 3.327 o
-5 -2 7 0.265 0.650 5.254 199.430 o
-5 -2 8 300.645 281.637 25.263 6.252 o
-5 -2 9 278.033 306.412 27.809 5.466 o
-5 -2 10 140.755 112.524 18.177 13.091 o
-5 -2 11 44.118 37.010 12.279 31.289 o
-5 -1 1 125.270 90.025 6.928 43.605 o
-5 -1 2 98.228 103.768 6.396 50.604 o
-5 -1 3 33.982 25.680 3.910 158.795 o
-5 -1 4 387.926 407.968 12.849 10.418 o
-5 -1 5 54.284 59.812 5.608 81.652 o
-5 -1 6 749.216 756.003 22.117 3.931 o
-5 -1 7 728.992 710.232 38.203 2.383 o
-5 -1 8 16.106 25.375 10.216 47.750 o
-5 -1 9 2.355 -3.216 6.796 117.797 o
-5 -1 10 13.797 9.840 6.486 111.636 o
-5 -1 11 69.577 67.310 16.453 17.558 o
-5 0 1 10.310 9.684 2.645 420.980 o
-5 0 2 1279.760 1347.620 20.800 2.112 o
-5 0 3 663.506 628.404 12.574 6.136 o
-5 0 4 90.913 85.932 4.970 65.113 o
-5 0 5 79.603 76.162 10.644 33.482 o
-5 0 6 23.138 32.980 4.852 138.496 o
-5 0 7 356.877 323.857 26.434 5.513 o
-5 0 8 253.529 238.921 24.077 7.106 o
-5 0 9 166.889 180.320 21.836 9.180 o
-5 0 10 0.035 9.088 10.627 48.372 o
-5 0 11 150.950 172.685 23.834 8.112 o
-5 1 1 45.443 50.744 5.166 97.281 o
-5 1 2 245.547 258.143 7.081 21.953 o
-5 1 3 272.654 282.591 8.816 18.040 o
-5 1 4 77.177 84.697 6.202 60.411 o
-5 1 5 105.890 112.313 7.423 42.676 o
-5 1 6 230.213 241.945 12.517 16.154 o
-5 1 7 164.691 156.971 11.355 22.319 o
-5 1 8 53.863 51.909 12.892 27.660 o
-5 1 9 344.891 340.961 30.257 4.547 o
-5 1 10 98.947 107.106 18.615 13.329 o
-5 1 11 8.855 13.147 10.304 49.367 o
-5 2 1 50.663 47.117 4.562 105.231 o
-5 2 2 667.702 659.133 13.342 5.863 o
-5 2 3 185.965 184.300 8.240 26.627 o
-5 2 4 219.086 223.357 8.969 21.849 o
-5 2 5 107.640 95.423 8.446 38.868 o
-5 2 6 85.877 78.116 7.906 46.811 o
-5 2 7 71.409 69.197 7.644 52.726 o
-5 2 8 62.040 67.150 14.575 21.831 o
-5 2 9 11.748 7.231 9.687 55.456 o
-5 2 10 11.804 15.286 10.221 49.374 o
-5 2 11 32.133 29.306 11.364 37.311 o
-5 3 1 165.172 183.009 11.219 21.891 o
-5 3 2 40.276 30.733 4.126 136.794 o
-5 3 3 522.376 520.742 14.906 7.270 o
-5 3 4 39.342 43.604 4.632 116.953 o
-5 3 5 111.526 124.046 8.558 35.984 o
-5 3 6 0.212 -6.848 5.877 160.383 o
-5 3 7 9.724 11.359 4.155 235.674 o
-5 3 8 142.613 147.005 20.487 10.595 o
-5 3 9 0.351 5.406 8.643 73.115 o
-5 3 10 4.005 12.496 9.570 57.985 o
-5 4 1 361.811 343.720 16.526 9.359 o
-5 4 2 326.861 285.209 15.053 11.168 o
-5 4 3 70.021 55.461 7.091 59.567 o
-5 4 4 358.947 314.647 15.075 10.404 o
-5 4 5 20.048 21.134 3.708 210.045 o
-5 4 6 31.915 37.508 4.504 133.305 o
-5 4 7 27.748 27.728 5.870 107.053 o
-5 4 8 3.354 6.172 3.442 384.025 o
-5 4 9 42.606 43.392 13.196 27.544 o
-5 4 10 14.552 10.799 9.593 55.410 o
-5 5 1 232.811 261.397 21.323 8.543 o
-5 5 2 97.802 99.380 13.363 22.567 o
-5 5 3 247.587 246.015 19.298 9.699 o
-5 5 4 1.234 1.765 4.344 281.435 o
-5 5 5 288.019 307.509 19.565 8.774 o
-5 5 6 13.277 17.779 5.449 143.062 o
-5 5 7 189.719 189.471 12.868 17.905 o
-5 5 8 50.244 54.646 8.152 55.560 o
-5 5 9 83.812 58.517 14.986 20.201 o
-5 6 1 337.929 326.673 25.397 5.908 o
-5 6 2 54.822 74.423 12.885 26.922 o
-5 6 3 248.615 262.166 21.437 8.340 o
-5 6 4 36.340 26.178 8.113 64.077 o
-5 6 5 311.674 305.376 20.896 7.894 o
-5 6 6 3.594 0.341 4.428 262.810 o
-5 6 7 21.990 24.387 6.410 100.416 o
-5 6 8 17.455 14.474 4.037 209.708 o
-5 7 2 178.973 168.149 19.469 10.874 o
-5 7 3 103.439 116.720 15.226 18.103 o
-5 7 4 14.870 16.630 6.523 106.590 o
-5 7 5 64.719 59.869 10.192 38.206 o
-5 7 6 0.439 3.696 4.170 303.228 o
-4 -12 1 15.071 16.829 6.969 95.345 o
-4 -11 1 44.240 42.855 8.034 59.956 o
-4 -11 2 54.151 51.186 9.140 47.041 o
-4 -11 3 17.207 21.916 6.634 99.772 o
-4 -11 4 2.770 -0.890 4.237 291.082 o
-4 -10 1 109.759 121.966 12.518 23.499 o
-4 -10 2 127.012 119.833 12.760 22.117 o
-4 -10 3 94.224 104.895 26.176 7.381 o
-4 -10 4 14.549 22.308 9.515 54.900 o
-4 -10 5 201.332 201.275 21.756 8.832 o
-4 -10 6 53.260 57.278 13.165 26.591 o
-4 -9 1 14.043 23.631 6.034 117.936 o
-4 -9 2 0.413 -0.998 3.499 447.457 o
-4 -9 3 413.611 386.063 16.277 8.605 o
-4 -9 4 93.677 93.769 8.429 41.130 o
-4 -9 5 16.596 13.938 6.746 100.554 o
-4 -9 6 0.077 7.479 7.267 102.141 o
-4 -9 7 211.788 237.754 24.357 7.240 o
-4 -8 1 144.919 137.329 8.584 31.439 o
-4 -8 2 70.353 60.768 7.502 55.174 o
-4 -8 3 228.159 223.519 11.652 17.604 o
-4 -8 4 154.468 154.080 10.016 26.018 o
-4 -8 5 92.081 85.681 13.947 21.721 o
-4 -8 6 1.322 9.049 7.553 93.444 o
-4 -8 7 2.613 3.147 7.983 84.865 o
-4 -8 8 45.141 62.472 14.475 22.899 o
-4 -8 9 0.002 3.138 9.455 61.667 o
-4 -7 1 29.165 28.083 4.426 147.312 o
-4 -7 2 230.938 221.810 10.417 19.184 o
-4 -7 3 483.876 454.290 24.602 5.149 o
-4 -7 4 66.129 52.355 15.956 18.826 o
-4 -7 5 426.285 454.930 27.652 4.682 o
-4 -7 6 9.730 10.809 7.736 84.096 o
-4 -7 7 140.469 141.588 17.668 13.418 o
-4 -7 8 24.805 32.752 9.959 47.701 o
-4 -7 9 74.279 79.765 15.408 19.264 o
-4 -6 1 18.885 21.233 3.501 226.941 o
-4 -6 2 124.419 108.411 6.783 42.786 o
-4 -6 3 250.782 252.830 10.508 17.629 o
-4 -6 4 214.883 227.912 9.106 21.743 o
-4 -6 5 82.411 69.340 8.510 44.539 o
-4 -6 6 75.116 69.184 8.646 44.987 o
-4 -6 7 23.443 49.347 11.357 37.207 o
-4 -6 8 20.436 46.008 11.609 36.296 o
-4 -6 9 29.805 22.242 9.529 51.452 o
-4 -6 10 29.458 29.419 10.166 45.558 o
-4 -5 1 197.972 199.649 11.383 19.666 o
-4 -5 2 286.836 301.657 9.942 16.051 o
-4 -5 3 117.291 127.054 6.017 45.833 o
-4 -5 4 306.374 288.213 17.310 9.985 o
-4 -5 5 221.858 208.733 12.566 16.894 o
-4 -5 6 3.516 9.434 4.693 218.892 o
-4 -5 7 57.131 51.482 7.810 57.285 o
-4 -5 8 136.537 153.862 13.165 20.105 o
-4 -5 9 187.214 189.913 14.835 15.288 o
-4 -5 10 19.263 9.738 13.092 30.618 o
-4 -5 11 11.528 20.692 9.439 56.605 o
-4 -4 1 1764.540 1858.830 27.833 1.223 o
-4 -4 2 993.792 999.564 12.618 3.504 o
-4 -4 3 71.216 65.283 3.583 94.628 o
-4 -4 4 2001.510 2034.260 28.200 1.033 o
-4 -4 5 1.158 1.237 2.412 849.682 o
-4 -4 6 23.961 21.006 5.413 127.252 o
-4 -4 7 19.393 21.509 6.180 109.548 o
-4 -4 8 301.701 363.714 17.931 9.213 o
-4 -4 9 465.659 444.170 28.834 4.327 o
-4 -4 10 0.237 14.745 9.042 65.436 o
-4 -4 11 44.069 40.283 10.306 41.556 o
-4 -3 1 4207.270 4518.600 40.236 0.282 o
-4 -3 2 0.744 1.067 1.846 1415.210 o
-4 -3 3 603.275 626.469 9.074 7.289 o
-4 -3 4 77.502 68.844 5.116 73.149 o
-4 -3 5 85.625 73.704 5.977 61.268 o
-4 -3 6 0.242 -1.371 3.122 564.119 o
-4 -3 7 54.345 56.224 8.733 49.569 o
-4 -3 8 88.022 83.844 8.914 40.214 o
-4 -3 9 22.790 22.837 6.076 108.569 o
-4 -3 10 12.053 17.640 6.004 124.437 o
-4 -3 11 87.908 76.724 15.091 19.514 o
-4 -3 12 7.015 12.380 9.634 56.542 o
-4 -2 1 719.896 769.027 10.462 5.527 o
-4 -2 2 0.010 3.186 2.454 832.733 o
-4 -2 3 200.359 207.664 9.290 22.845 o
-4 -2 4 4.842 8.831 2.505 553.093 o
-4 -2 5 9.861 5.918 3.114 372.057 o
-4 -2 6 24.058 26.568 4.852 141.992 o
-4 -2 7 243.984 225.570 12.930 15.512 o
-4 -2 8 179.193 169.555 11.941 20.214 o
-4 -2 9 21.149 15.671 8.574 64.934 o
-4 -2 10 8.983 10.075 7.260 95.023 o
-4 -2 11 51.960 63.148 15.565 19.935 o
-4 -2 12 0.739 4.444 8.947 68.333 o
-4 -1 1 49.624 32.026 5.251 99.834 o
-4 -1 2 139.272 122.924 6.029 42.026 o
-4 -1 3 40.734 39.151 3.935 134.993 o
-4 -1 4 651.770 623.042 14.867 5.834 o
-4 -1 5 156.490 136.056 8.685 30.089 o
-4 -1 6 980.844 910.217 23.148 2.960 o
-4 -1 7 138.182 140.450 13.762 19.184 o
-4 -1 8 95.618 79.901 15.018 19.349 o
-4 -1 9 30.458 31.200 10.518 42.718 o
-4 -1 10 0.686 -2.741 8.325 79.796 o
-4 -1 11 1.229 4.773 7.572 94.427 o
-4 -1 12 13.941 19.061 10.956 42.811 o
-4 0 1 1077.310 1146.150 15.361 2.913 o
-4 0 2 90.991 103.109 5.341 59.401 o
-4 0 3 64.547 61.118 2.910 110.737 o
-4 0 4 2124.890 2115.750 19.063 1.031 o
-4 0 5 794.581 793.646 16.435 4.358 o
-4 0 6 2.590 3.537 2.009 957.069 o
-4 0 7 2.451 6.051 6.013 144.707 o
-4 0 8 58.009 47.501 12.007 30.917 o
-4 0 9 1.766 6.512 8.784 70.116 o
-4 0 10 0.015 1.407 8.653 73.874 o
-4 0 11 0.505 3.380 8.513 75.696 o
-4 0 12 13.178 15.681 10.218 49.120 o
-4 1 1 872.284 851.368 15.065 4.048 o
-4 1 2 294.243 289.738 6.634 19.006 o
-4 1 3 163.116 172.915 5.144 37.007 o
-4 1 4 1695.440 1726.480 17.578 1.478 o
-4 1 5 28.131 27.157 3.788 174.605 o
-4 1 6 6.928 5.678 1.816 763.674 o
-4 1 7 2.935 12.809 7.798 85.944 o
-4 1 8 943.328 996.954 46.659 1.575 o
-4 1 9 43.239 57.056 12.834 28.397 o
-4 1 10 154.826 166.979 22.105 9.168 o
-4 1 11 1.779 5.733 9.007 66.895 o
-4 1 12 12.888 10.439 10.187 49.936 o
-4 2 1 30.002 27.145 3.108 198.850 o
-4 2 2 257.680 214.523 7.959 21.390 o
-4 2 3 23.080 22.414 2.570 266.209 o
-4 2 4 24.698 19.323 2.756 253.796 o
-4 2 5 55.915 60.107 8.611 49.783 o
-4 2 6 97.363 88.559 5.370 59.490 o
-4 2 7 62.476 58.494 4.582 90.925 o
-4 2 8 610.043 624.294 37.845 2.622 o
-4 2 9 589.579 578.202 38.176 2.648 o
-4 2 10 234.596 237.180 25.883 6.469 o
-4 2 11 1.652 6.249 8.832 69.459 o
-4 2 12 28.931 36.698 13.065 29.133 o
-4 3 1 15.568 18.736 3.244 266.898 o
-4 3 2 1169.190 1114.280 25.201 2.284 o
-4 3 3 348.834 331.506 13.726 11.251 o
-4 3 4 137.277 122.476 8.409 33.595 o
-4 3 5 296.760 312.324 13.181 12.853 o
-4 3 6 179.497 171.886 9.672 24.511 o
-4 3 7 0.009 5.941 3.344 448.165 o
-4 3 8 16.169 13.946 5.322 146.713 o
-4 3 9 25.762 39.078 11.730 35.453 o
-4 3 10 29.976 14.714 10.642 43.106 o
-4 3 11 0.014 27.568 13.233 30.719 o
-4 4 1 9.282 13.362 3.865 258.698 o
-4 4 2 390.433 353.450 15.191 9.605 o
-4 4 3 62.953 76.326 7.274 56.980 o
-4 4 4 142.442 133.565 9.392 29.427 o
-4 4 5 12.264 8.486 3.674 274.212 o
-4 4 6 262.028 270.732 13.073 14.261 o
-4 4 7 156.597 137.966 19.497 11.335 o
-4 4 8 10.614 11.056 2.989 357.422 o
-4 4 9 417.021 370.757 16.135 8.716 o
-4 4 10 263.473 233.901 26.845 5.987 o
-4 4 11 18.516 47.912 14.612 24.004 o
-4 5 1 353.620 319.844 21.929 7.071 o
-4 5 2 0.841 0.162 2.731 709.000 o
-4 5 3 79.703 61.578 9.934 37.585 o
-4 5 4 29.537 30.630 7.221 78.239 o
-4 5 5 0.138 0.193 3.685 406.153 o
-4 5 6 111.549 112.209 8.968 35.059 o
-4 5 7 12.512 7.649 4.785 187.734 o
-4 5 8 85.480 106.107 8.876 39.185 o
-4 5 9 80.316 95.434 9.989 35.270 o
-4 5 10 355.781 364.504 17.206 8.959 o
-4 6 1 42.087 44.481 9.207 49.472 o
-4 6 2 44.422 40.164 9.181 49.653 o
-4 6 3 26.113 23.595 7.226 81.628 o
-4 6 4 0.806 3.656 5.081 206.583 o
-4 6 5 6.531 5.302 4.024 278.645 o
-4 6 6 113.680 132.905 13.487 20.836 o
-4 6 7 283.565 269.971 17.717 10.146 o
-4 6 8 4.943 13.021 4.766 202.781 o
-4 6 9 27.303 38.952 7.047 80.100 o
-4 7 1 148.259 185.377 19.524 11.111 o
-4 7 2 294.155 262.391 23.126 7.183 o
-4 7 3 47.098 42.171 9.550 46.119 o
-4 7 4 75.683 71.175 10.847 33.232 o
-4 7 5 0.924 17.186 6.330 126.356 o
-4 7 6 143.025 130.189 14.399 18.075 o
-4 7 7 88.816 87.911 11.125 30.211 o
-4 7 8 34.062 27.561 6.712 85.186 o
-4 8 1 4.044 3.416 4.375 258.646 o
-4 8 2 46.986 45.177 10.564 39.259 o
-4 8 3 0.050 -2.455 4.879 233.023 o
-4 8 4 0.015 2.514 4.100 320.480 o
-4 8 5 4.384 13.791 6.858 107.537 o
-3 -12 1 1.181 2.091 4.408 273.094 o
-3 -11 1 6.951 6.629 5.037 187.935 o
-3 -11 2 23.965 22.487 6.737 92.495 o
-3 -11 3 8.535 4.429 5.592 155.787 o
-3 -11 4 55.136 53.283 10.514 38.036 o
-3 -10 1 237.389 232.253 17.960 10.862 o
-3 -10 2 0.181 3.079 4.766 237.159 o
-3 -10 3 19.637 22.975 6.773 94.466 o
-3 -10 4 77.298 99.700 9.977 35.422 o
-3 -10 5 31.363 26.234 6.039 100.721 o
-3 -10 6 203.859 203.670 23.207 7.975 o
-3 -9 1 303.621 275.921 18.512 9.369 o
-3 -9 2 19.945 17.273 6.001 116.086 o
-3 -9 3 47.797 62.392 7.464 61.798 o
-3 -9 4 2.522 5.909 7.818 87.659 o
-3 -9 5 6.824 15.239 4.967 181.627 o
-3 -9 6 14.533 27.190 10.178 48.192 o
-3 -9 7 23.019 35.559 11.665 36.258 o
-3 -8 1 7.692 13.528 6.467 116.349 o
-3 -8 2 69.892 75.758 9.059 42.778 o
-3 -8 3 98.333 95.808 13.873 21.414 o
-3 -8 4 38.009 36.302 6.143 90.230 o
-3 -8 5 0.401 2.789 3.328 470.522 o
-3 -8 6 23.007 16.104 8.351 67.215 o
-3 -8 7 197.208 179.483 20.599 9.735 o
-3 -8 8 5.429 19.037 9.701 55.404 o
-3 -7 1 168.324 151.658 8.670 28.389 o
-3 -7 2 1305.340 1285.930 25.720 1.950 o
-3 -7 3 261.463 259.506 12.466 15.025 o
-3 -7 4 48.076 39.743 9.970 43.210 o
-3 -7 5 44.047 42.259 6.675 76.703 o
-3 -7 6 129.149 165.827 18.428 12.572 o
-3 -7 7 1.225 -0.285 5.938 155.273 o
-3 -7 8 36.679 33.640 11.378 36.509 o
-3 -7 9 23.184 24.233 9.933 48.981 o
-3 -6 1 72.805 62.783 4.987 78.342 o
-3 -6 2 167.470 163.675 8.224 29.061 o
-3 -6 3 39.919 44.848 5.052 106.609 o
-3 -6 4 5.650 7.269 3.445 354.913 o
-3 -6 5 26.844 30.231 8.887 57.509 o
-3 -6 6 57.876 81.047 13.690 24.074 o
-3 -6 7 384.314 378.026 26.766 5.195 o
-3 -6 8 128.280 126.444 16.767 14.932 o
-3 -6 9 13.140 9.582 7.270 92.237 o
-3 -6 10 1.789 6.331 7.122 105.296 o
-3 -5 1 44.780 47.548 4.334 115.327 o
-3 -5 2 11.415 11.222 2.506 419.090 o
-3 -5 3 871.200 824.180 15.087 4.105 o
-3 -5 4 325.779 340.305 10.927 13.541 o
-3 -5 5 907.479 843.584 24.214 3.130 o
-3 -5 6 324.889 296.364 17.576 9.537 o
-3 -5 7 37.689 39.014 8.166 61.052 o
-3 -5 8 57.855 55.210 11.229 34.016 o
-3 -5 9 77.843 80.631 13.874 22.639 o
-3 -5 10 31.615 34.016 10.802 40.484 o
-3 -5 11 0.252 -2.955 7.587 96.290 o
-3 -4 1 54.948 57.579 4.107 104.357 o
-3 -4 2 12.604 6.517 2.252 480.333 o
-3 -4 3 1050.880 1054.540 15.227 3.107 o
-3 -4 4 129.263 142.116 6.001 42.203 o
-3 -4 5 525.369 542.134 15.025 7.111 o
-3 -4 6 456.275 455.494 26.109 4.913 o
-3 -4 7 41.654 44.970 9.181 49.724 o
-3 -4 8 0.645 0.239 4.060 330.701 o
-3 -4 9 89.294 95.469 10.166 33.549 o
-3 -4 10 628.123 589.078 33.839 3.032 o
-3 -4 11 4.370 17.229 8.522 71.259 o
-3 -3 1 447.892 473.707 9.144 10.425 o
-3 -3 2 2566.570 2668.200 20.290 0.731 o
-3 -3 3 669.163 647.749 9.115 6.554 o
-3 -3 4 1788.600 1712.740 16.799 1.413 o
-3 -3 5 58.587 68.236 6.537 66.682 o
-3 -3 6 262.798 423.427 16.846 9.948 o
-3 -3 7 150.029 144.381 10.570 25.294 o
-3 -3 8 30.913 40.300 10.124 44.765 o
-3 -3 9 18.718 28.307 6.350 102.883 o
-3 -3 10 163.344 144.397 18.168 12.464 o
-3 -3 11 6.018 6.867 7.929 83.237 o
-3 -3 12 10.850 18.928 11.540 39.233 o
-3 -2 1 3157.700 3160.400 32.383 0.494 o
-3 -2 2 14.819 21.671 2.880 294.142 o
-3 -2 3 1632.040 1628.300 19.000 1.562 o
-3 -2 4 1431.160 1393.160 24.886 1.764 o
-3 -2 5 507.281 507.089 11.060 8.641 o
-3 -2 6 127.920 122.851 7.247 39.083 o
-3 -2 7 3.377 4.742 5.094 196.340 o
-3 -2 8 12.965 11.159 4.579 194.321 o
-3 -2 9 78.203 85.455 9.237 39.813 o
-3 -2 10 41.875 53.521 12.140 31.407 o
-3 -2 11 0.638 -0.608 6.406 134.462 o
-3 -2 12 32.562 16.140 9.390 52.800 o
-3 -1 1 645.787 673.990 10.854 6.380 o
-3 -1 2 681.617 654.573 11.386 6.089 o
-3 -1 3 98.389 113.334 5.786 52.959 o
-3 -1 4 694.838 660.407 14.908 5.427 o
-3 -1 5 127.884 134.359 5.369 45.702 o
-3 -1 6 0.067 1.136 1.716 1734.960 o
-3 -1 7 369.624 386.942 11.171 11.845 o
-3 -1 8 32.609 30.404 9.388 51.293 o
-3 -1 9 2.418 12.542 9.608 57.929 o
-3 -1 10 4.884 10.124 8.029 81.048 o
-3 -1 11 27.851 18.895 9.585 51.691 o
-3 -1 12 35.933 23.472 10.577 42.090 o
-3 0 1 1281.300 1288.590 14.066 2.371 o
-3 0 2 872.418 839.276 10.421 4.458 o
-3 0 3 2226.370 2364.330 19.879 0.917 o
-3 0 4 215.655 203.815 4.907 29.333 o
-3 0 5 29.305 26.868 2.283 240.240 o
-3 0 6 0.303 2.697 1.824 1390.940 o
-3 0 7 348.316 370.533 12.928 11.396 o
-3 0 8 334.945 335.243 13.585 11.560 o
-3 0 9 1.864 -0.773 6.824 117.326 o
-3 0 10 99.641 101.304 16.653 16.036 o
-3 0 11 1.728 -5.568 6.877 115.712 o
-3 0 12 150.814 175.173 23.596 8.240 o
-3 1 1 98.979 116.313 5.158 56.057 o
-3 1 2 6467.100 6535.460 30.813 0.139 o
-3 1 3 30.472 35.309 2.380 214.229 o
-3 1 4 1815.740 1871.260 16.027 1.335 o
-3 1 5 38.786 36.634 2.980 167.740 o
-3 1 6 160.698 145.323 7.635 32.199 o
-3 1 7 831.378 859.520 19.133 3.800 o
-3 1 8 129.342 120.153 8.070 35.888 o
-3 1 9 4.950 4.225 2.820 513.397 o
-3 1 10 39.733 46.484 12.301 31.167 o
-3 1 11 63.159 54.253 13.844 24.032 o
-3 1 12 26.166 21.441 11.232 39.232 o
-3 2 1 2337.640 2378.810 35.541 0.763 o
-3 2 2 230.159 245.255 5.698 25.172 o
-3 2 3 300.278 309.998 8.347 16.843 o
-3 2 4 776.673 849.382 17.632 4.182 o
-3 2 5 72.931 68.600 5.223 74.283 o
-3 2 6 589.647 585.330 15.202 6.353 o
-3 2 7 29.336 33.857 4.480 140.527 o
-3 2 8 551.025 535.360 16.750 6.472 o
-3 2 9 3.214 4.722 6.653 119.364 o
-3 2 10 2.037 4.900 3.653 366.217 o
-3 2 11 320.565 264.249 27.607 5.442 o
-3 2 12 59.843 71.276 15.464 19.761 o
-3 3 1 28.197 29.866 3.398 187.489 o
-3 3 2 1139.550 1190.730 19.093 2.553 o
-3 3 3 330.171 321.783 11.220 13.451 o
-3 3 4 750.440 680.422 17.772 4.649 o
-3 3 5 199.825 186.304 9.425 23.273 o
-3 3 6 281.661 284.908 11.504 15.021 o
-3 3 7 822.494 782.718 19.531 3.926 o
-3 3 8 337.132 354.451 13.946 11.117 o
-3 3 9 145.188 163.654 13.398 19.145 o
-3 3 10 62.353 56.976 6.864 63.990 o
-3 3 11 87.555 94.434 17.093 15.720 o
-3 3 12 80.592 81.231 17.745 15.041 o
-3 4 1 58.906 47.314 9.151 46.452 o
-3 4 2 87.473 83.138 5.684 61.382 o
-3 4 3 98.034 113.872 6.423 49.323 o
-3 4 4 377.294 400.083 14.794 9.664 o
-3 4 5 262.018 264.659 12.282 15.122 o
-3 4 6 769.890 764.603 23.829 3.648 o
-3 4 7 98.434 99.596 16.202 16.806 o
-3 4 8 351.991 360.196 14.622 10.422 o
-3 4 9 1.086 1.276 3.209 505.060 o
-3 4 10 10.090 12.992 4.488 206.168 o
-3 4 11 5.196 2.758 3.185 433.359 o
-3 5 1 134.008 150.293 14.236 18.319 o
-3 5 2 113.273 100.831 13.544 21.413 o
-3 5 3 17.014 34.363 7.813 73.784 o
-3 5 4 10.769 16.997 5.580 142.246 o
-3 5 5 102.448 121.509 8.958 35.627 o
-3 5 6 382.004 383.638 15.550 9.338 o
-3 5 7 362.648 367.608 15.457 9.752 o
-3 5 8 122.404 131.742 9.405 31.296 o
-3 5 9 214.179 233.255 12.802 16.447 o
-3 5 10 113.846 113.562 9.671 32.088 o
-3 5 11 32.023 49.540 13.167 28.119 o
-3 6 1 18.622 13.811 7.328 86.450 o
-3 6 2 15.688 13.111 4.062 216.488 o
-3 6 3 38.301 52.342 9.105 50.285 o
-3 6 4 447.751 403.266 22.442 6.029 o
-3 6 5 15.788 13.848 4.888 167.040 o
-3 6 6 101.517 96.635 10.800 29.961 o
-3 6 7 14.724 21.216 5.391 140.534 o
-3 6 8 12.543 17.391 5.086 160.507 o
-3 6 9 17.927 18.847 5.592 130.443 o
-3 6 10 220.108 255.390 17.129 11.610 o
-3 7 1 393.993 401.525 26.548 5.165 o
-3 7 2 164.640 166.850 19.835 10.758 o
-3 7 3 23.892 34.244 8.352 63.886 o
-3 7 4 14.487 22.743 7.451 83.897 o
-3 7 5 66.596 71.706 10.354 36.440 o
-3 7 6 345.783 381.533 22.819 6.585 o
-3 7 7 42.318 39.526 7.561 66.405 o
-3 7 8 14.580 21.586 6.359 109.082 o
-3 7 9 3.506 12.377 5.494 162.713 o
-3 8 1 22.798 33.444 9.488 52.123 o
-3 8 2 130.820 127.358 11.294 25.249 o
-3 8 3 0.641 18.338 7.708 87.574 o
-3 8 4 23.753 36.131 8.895 57.469 o
-3 8 5 16.562 20.039 6.438 105.913 o
-3 8 6 2.077 -0.708 4.270 291.178 o
-3 8 7 3.572 11.224 5.474 164.777 o
-3 9 1 62.744 59.401 12.227 29.235 o
-3 9 2 1.496 -4.926 5.365 188.954 o
-3 9 3 25.974 43.625 11.580 36.005 o
-3 9 4 22.490 25.927 8.704 61.339 o
-3 9 5 150.817 151.948 16.395 14.643 o
-2 -11 1 13.079 25.058 8.811 62.954 o
-2 -11 2 27.517 25.440 7.873 70.461 o
-2 -11 3 62.661 63.198 11.816 30.696 o
-2 -10 1 34.639 43.504 8.887 53.970 o
-2 -10 2 15.447 22.948 7.486 82.678 o
-2 -10 3 25.721 38.423 9.506 50.840 o
-2 -10 4 3.589 3.621 6.302 132.504 o
-2 -10 5 19.793 16.366 5.450 134.565 o
-2 -9 1 12.576 12.832 6.919 99.765 o
-2 -9 2 182.387 191.527 16.960 12.964 o
-2 -9 3 267.396 250.467 14.425 13.119 o
-2 -9 4 21.634 12.244 4.725 164.298 o
-2 -9 5 37.460 37.730 6.925 77.307 o
-2 -9 6 9.716 9.210 6.793 106.779 o
-2 -9 7 75.442 66.398 14.743 20.913 o
-2 -8 1 29.439 33.105 7.548 72.785 o
-2 -8 2 2.955 8.687 3.741 327.413 o
-2 -8 3 82.060 76.881 7.777 48.534 o
-2 -8 4 57.135 51.299 8.041 55.219 o
-2 -8 5 67.220 73.907 14.233 22.336 o
-2 -8 6 2.469 3.239 4.988 209.239 o
-2 -8 7 18.701 10.784 7.113 91.735 o
-2 -8 8 7.041 12.180 8.650 69.248 o
-2 -7 1 757.673 746.947 19.674 4.222 o
-2 -7 2 28.459 21.805 6.079 103.987 o
-2 -7 3 133.583 135.436 9.382 30.157 o
-2 -7 4 1.932 0.209 3.142 519.265 o
-2 -7 5 629.879 614.837 21.371 4.792 o
-2 -7 6 132.536 130.921 17.169 14.271 o
-2 -7 7 1.755 4.855 6.283 134.889 o
-2 -7 8 68.146 68.950 14.405 21.969 o
-2 -7 9 19.561 9.282 9.304 57.515 o
-2 -6 1 959.568 951.724 20.380 3.165 o
-2 -6 2 131.503 141.596 8.607 32.524 o
-2 -6 3 400.251 380.124 14.354 9.698 o
-2 -6 4 1.709 -0.192 1.937 1249.700 o
-2 -6 5 200.734 191.047 9.367 23.179 o
-2 -6 6 181.620 167.611 18.043 12.109 o
-2 -6 7 10.767 18.257 7.950 77.798 o
-2 -6 8 0.866 3.028 7.220 104.569 o
-2 -6 9 0.863 14.070 9.237 62.713 o
-2 -6 10 27.681 30.197 10.901 40.600 o
-2 -5 1 1116.690 1095.250 18.839 2.711 o
-2 -5 2 704.025 719.680 17.704 4.787 o
-2 -5 3 487.231 470.231 11.733 8.936 o
-2 -5 4 227.392 243.720 9.104 20.668 o
-2 -5 5 476.216 463.341 13.175 8.624 o
-2 -5 6 393.973 398.442 17.005 8.437 o
-2 -5 7 63.583 80.529 13.648 23.921 o
-2 -5 8 82.915 78.272 13.305 23.961 o
-2 -5 9 235.547 230.922 22.090 8.227 o
-2 -5 10 23.228 35.124 12.879 30.354 o
-2 -5 11 0.061 -0.493 6.644 125.706 o
-2 -4 1 26.991 24.791 3.105 212.858 o
-2 -4 2 2450.350 2465.700 22.899 0.792 o
-2 -4 3 54.065 54.661 3.414 118.376 o
-2 -4 4 258.334 222.287 6.778 22.642 o
-2 -4 5 55.945 45.242 3.928 112.452 o
-2 -4 6 276.201 262.978 12.874 14.186 o
-2 -4 7 56.157 55.277 7.908 56.142 o
-2 -4 8 51.637 52.314 11.849 31.912 o
-2 -4 9 802.059 793.260 38.774 2.206 o
-2 -4 10 111.440 147.208 18.521 12.905 o
-2 -4 11 91.502 93.584 15.776 17.814 o
-2 -3 1 10.755 18.257 3.944 234.141 o
-2 -3 2 2998.260 2999.460 30.440 0.544 o
-2 -3 3 147.313 166.903 6.193 36.767 o
-2 -3 4 70.792 70.200 3.689 91.888 o
-2 -3 5 78.396 70.259 5.955 64.580 o
-2 -3 6 43.932 53.142 5.719 88.185 o
-2 -3 7 0.954 2.630 2.790 638.123 o
-2 -3 8 33.281 27.380 5.183 119.132 o
-2 -3 9 240.710 212.320 19.350 9.939 o
-2 -3 10 7.902 12.097 7.676 85.933 o
-2 -3 11 24.902 20.209 7.563 77.371 o
-2 -3 12 5.941 -1.269 9.580 58.952 o
-2 -2 1 5403.620 5394.720 114.764 0.137 o
-2 -2 2 2588.230 2607.620 27.737 0.700 o
-2 -2 3 694.133 673.933 12.737 5.723 o
-2 -2 4 172.201 152.476 6.441 33.776 o
-2 -2 5 2993.330 2995.240 40.544 0.510 o
-2 -2 6 1212.120 1086.350 20.229 2.464 o
-2 -2 7 42.722 44.621 5.237 100.594 o
-2 -2 8 230.569 192.587 10.968 19.050 o
-2 -2 9 178.378 200.060 12.029 19.447 o
-2 -2 10 3.791 17.191 7.404 92.732 o
-2 -2 11 1.980 12.406 8.998 65.880 o
-2 -2 12 5.863 8.489 8.648 70.378 o
-2 -1 1 66.959 70.364 13.322 24.955 o
-2 -1 2 762.312 814.936 24.843 3.484 o
-2 -1 3 1842.520 1877.870 28.701 1.157 o
-2 -1 4 8.487 7.900 2.390 515.085 o
-2 -1 5 549.614 578.594 12.671 7.321 o
-2 -1 6 75.694 88.102 4.954 71.093 o
-2 -1 7 596.343 571.492 15.807 6.221 o
-2 -1 8 61.248 66.629 12.283 28.877 o
-2 -1 9 10.384 19.911 7.079 94.975 o
-2 -1 10 30.952 20.526 5.510 116.658 o
-2 -1 11 54.060 50.936 13.600 25.312 o
-2 -1 12 4.224 8.663 10.612 47.830 o
-2 -1 13 24.646 28.838 12.415 32.578 o
-2 0 1 9728.360 9679.250 100.782 0.059 o
-2 0 2 351.588 358.014 17.675 8.811 o
-2 0 3 355.299 343.856 12.107 12.027 o
-2 0 4 146.743 155.424 5.040 41.295 o
-2 0 5 247.278 259.239 5.236 23.959 o
-2 0 6 210.109 244.449 11.091 18.651 o
-2 0 7 370.002 351.519 17.346 8.802 o
-2 0 8 2.832 2.404 2.691 625.614 o
-2 0 9 3.692 9.235 3.852 304.902 o
-2 0 10 2.703 2.908 4.144 294.424 o
-2 0 11 459.124 427.644 19.766 6.697 o
-2 0 12 2.995 -0.546 7.600 94.150 o
-2 0 13 88.076 83.564 18.061 14.431 o
-2 1 1 327.025 301.051 13.758 11.917 o
-2 1 2 764.129 752.328 17.058 4.513 o
-2 1 3 1543.700 1547.740 23.113 1.609 o
-2 1 4 283.717 274.149 7.749 18.823 o
-2 1 5 186.023 183.832 6.214 30.994 o
-2 1 6 723.237 769.357 14.806 4.963 o
-2 1 7 185.930 164.578 9.472 24.746 o
-2 1 8 104.814 78.743 16.222 16.880 o
-2 1 9 98.166 96.023 8.240 41.220 o
-2 1 10 5.550 15.374 4.626 207.175 o
-2 1 11 454.660 428.280 19.049 6.963 o
-2 1 12 19.421 15.957 5.270 142.044 o
-2 1 13 155.520 121.935 21.270 9.969 o
-2 2 1 390.125 432.806 11.244 10.959 o
-2 2 2 1060.380 1131.580 17.268 2.878 o
-2 2 3 1017.050 994.768 15.572 3.268 o
-2 2 4 1431.250 1399.980 20.113 1.889 o
-2 2 5 9.600 14.585 2.306 453.882 o
-2 2 6 1218.750 1250.970 27.205 2.028 o
-2 2 7 17.285 15.598 3.355 257.067 o
-2 2 8 548.857 497.061 15.960 6.848 o
-2 2 9 15.595 13.743 4.311 199.511 o
-2 2 10 19.478 20.017 6.007 114.984 o
-2 2 11 105.248 116.086 10.136 31.126 o
-2 2 12 4.563 9.599 4.607 221.807 o
-2 2 13 60.675 47.064 8.262 52.968 o
-2 3 1 10.899 17.975 2.116 439.273 o
-2 3 2 1987.050 1843.270 18.498 1.198 o
-2 3 3 656.532 629.677 11.641 6.344 o
-2 3 4 777.599 783.948 16.951 4.394 o
-2 3 5 6.133 3.877 3.911 298.919 o
-2 3 6 61.485 70.591 4.880 83.772 o
-2 3 7 70.130 68.063 4.981 78.428 o
-2 3 8 9.232 9.286 2.551 456.176 o
-2 3 9 309.538 295.387 13.555 12.473 o
-2 3 10 0.206 4.103 3.664 387.287 o
-2 3 11 109.650 97.766 9.555 33.759 o
-2 3 12 126.535 123.938 11.306 25.598 o
-2 4 1 217.862 208.255 7.323 25.050 o
-2 4 2 51.155 52.643 4.215 108.422 o
-2 4 3 128.477 115.983 5.935 45.066 o
-2 4 4 0.423 2.475 2.475 817.024 o
-2 4 5 708.256 684.070 41.343 2.186 o
-2 4 6 202.618 207.405 17.832 11.663 o
-2 4 7 1040.140 1024.360 33.929 2.083 o
-2 4 8 43.633 46.008 4.809 107.554 o
-2 4 9 128.133 131.863 8.210 34.807 o
-2 4 10 74.913 73.357 7.826 50.106 o
-2 4 11 135.083 141.949 15.057 17.062 o
-2 4 12 113.040 120.551 11.168 26.998 o
-2 5 1 83.047 73.780 9.417 39.009 o
-2 5 2 67.138 72.764 6.653 61.733 o
-2 5 3 47.027 42.252 4.821 105.912 o
-2 5 4 422.377 463.522 20.683 6.537 o
-2 5 5 78.681 80.206 6.997 54.417 o
-2 5 6 0.037 0.765 2.599 802.020 o
-2 5 7 221.269 218.848 11.331 18.384 o
-2 5 8 254.290 240.684 12.152 15.843 o
-2 5 9 181.366 166.627 18.423 11.765 o
-2 5 10 0.811 4.108 2.813 611.969 o
-2 5 11 69.006 81.112 8.745 44.397 o
-2 5 12 30.813 27.746 6.065 99.988 o
-2 6 1 595.819 552.979 26.923 4.091 o
-2 6 2 0.211 0.473 3.013 599.565 o
-2 6 3 12.846 16.072 3.883 234.727 o
-2 6 4 9.576 12.471 5.268 162.260 o
-2 6 5 3.767 6.399 4.533 237.580 o
-2 6 6 92.627 95.985 9.904 34.261 o
-2 6 7 84.225 90.822 9.632 36.713 o
-2 6 8 8.585 10.946 4.383 222.506 o
-2 6 9 14.333 22.579 5.597 132.528 o
-2 6 10 72.877 79.755 9.861 37.677 o
-2 6 11 0.017 1.576 3.650 406.811 o
-2 7 1 449.952 419.964 25.450 5.168 o
-2 7 2 338.455 312.746 33.031 4.021 o
-2 7 3 0.405 6.872 3.308 444.311 o
-2 7 4 230.795 243.793 17.975 10.862 o
-2 7 5 242.030 246.517 17.462 11.074 o
-2 7 6 58.546 48.537 8.023 55.369 o
-2 7 7 426.050 436.301 21.731 6.274 o
-2 7 8 95.356 109.929 11.012 29.193 o
-2 7 9 13.756 20.370 5.878 125.015 o
-2 7 10 21.583 24.147 6.066 109.330 o
-2 8 1 126.451 136.228 15.756 16.300 o
-2 8 2 41.456 38.714 6.623 79.609 o
-2 8 3 181.573 182.945 12.058 19.623 o
-2 8 4 18.117 14.725 6.199 113.446 o
-2 8 5 77.526 108.054 12.703 25.150 o
-2 8 6 32.894 50.109 8.857 53.882 o
-2 8 7 201.862 206.673 16.304 13.120 o
-2 8 8 2.375 3.685 4.033 308.935 o
-2 8 9 64.283 90.457 11.152 32.109 o
-2 9 1 220.068 210.116 15.392 13.644 o
-2 9 2 28.277 12.763 4.696 152.262 o
-2 9 3 24.436 29.241 8.741 59.891 o
-2 9 4 186.280 194.867 18.256 11.632 o
-2 9 5 9.149 14.087 6.849 103.707 o
-2 9 6 21.771 22.477 7.514 79.137 o
-2 9 7 32.246 30.814 7.676 70.318 o
-2 10 1 63.924 82.969 10.796 34.035 o
-2 10 2 24.967 30.157 6.796 88.239 o
-2 10 3 123.446 137.613 17.349 14.160 o
-1 -11 1 14.365 8.366 6.687 106.122 o
-1 -11 2 22.802 28.890 9.889 49.002 o
-1 -10 1 0.080 0.667 5.008 219.951 o
-1 -10 2 10.212 11.364 7.219 94.725 o
-1 -10 3 33.005 40.459 10.320 43.041 o
-1 -10 4 5.037 34.674 10.160 49.389 o
-1 -10 5 0.062 1.648 4.945 223.759 o
-1 -9 1 30.978 47.373 9.501 48.962 o
-1 -9 2 290.242 309.096 22.636 7.261 o
-1 -9 3 8.652 20.787 6.978 98.267 o
-1 -9 4 25.603 24.913 6.115 104.229 o
-1 -9 5 36.000 30.275 7.426 72.377 o
-1 -9 6 19.962 22.378 5.941 115.166 o
-1 -9 7 1.360 -11.208 10.681 48.440 o
-1 -8 1 583.479 584.304 27.945 3.919 o
-1 -8 2 8.046 11.025 6.124 129.006 o
-1 -8 3 694.509 673.481 23.270 4.114 o
-1 -8 4 4.465 0.604 3.981 312.290 o
-1 -8 5 1112.160 1111.880 32.089 2.035 o
-1 -8 6 46.289 46.748 7.412 65.471 o
-1 -8 7 30.561 12.826 7.958 70.517 o
-1 -8 8 84.637 88.741 16.802 16.309 o
-1 -7 1 75.168 64.818 6.881 58.461 o
-1 -7 2 51.340 45.535 6.829 70.703 o
-1 -7 3 118.365 123.814 13.091 21.687 o
-1 -7 4 32.675 32.402 7.760 68.717 o
-1 -7 5 85.049 101.096 12.239 26.286 o
-1 -7 6 1.286 3.246 3.698 373.878 o
-1 -7 7 71.655 60.274 8.885 44.855 o
-1 -7 8 2.336 -1.102 7.641 93.595 o
-1 -7 9 71.714 104.138 17.684 15.077 o
-1 -6 1 236.899 259.344 11.362 17.010 o
-1 -6 2 37.971 28.936 6.204 91.557 o
-1 -6 3 637.062 615.600 26.076 3.994 o
-1 -6 4 0.026 2.078 2.793 674.672 o
-1 -6 5 57.752 43.747 11.970 31.244 o
-1 -6 6 219.988 210.957 12.827 16.584 o
-1 -6 7 347.700 338.238 25.512 5.797 o
-1 -6 8 55.638 53.391 8.416 52.123 o
-1 -6 9 80.295 114.473 18.077 14.266 o
-1 -6 10 27.967 26.800 10.248 45.386 o
-1 -5 1 413.819 388.114 15.154 9.087 o
-1 -5 2 256.164 265.755 15.390 12.352 o
-1 -5 3 524.667 568.330 16.926 6.502 o
-1 -5 4 5.327 5.433 2.435 603.859 o
-1 -5 5 56.955 66.642 6.767 65.182 o
-1 -5 6 7.570 14.621 4.017 249.950 o
-1 -5 7 115.664 103.196 13.697 20.925 o
-1 -5 8 15.301 20.063 7.677 80.017 o
-1 -5 9 128.622 112.611 11.488 25.338 o
-1 -5 10 0.392 2.982 6.633 124.060 o
-1 -5 11 32.493 42.297 13.704 26.380 o
-1 -4 1 247.910 216.041 10.302 18.736 o
-1 -4 2 368.760 353.514 17.843 8.568 o
-1 -4 3 0.036 1.902 1.799 1527.350 o
-1 -4 4 324.517 337.416 14.128 11.374 o
-1 -4 5 1201.910 1133.870 22.420 2.343 o
-1 -4 6 101.237 101.781 15.738 17.485 o
-1 -4 7 400.700 371.356 23.252 6.143 o
-1 -4 8 2.327 -2.504 4.480 264.293 o
-1 -4 9 0.009 1.115 4.543 266.088 o
-1 -4 10 6.815 1.977 4.552 232.413 o
-1 -4 11 162.152 148.451 19.887 10.858 o
-1 -3 1 63.733 50.435 13.010 26.690 o
-1 -3 2 552.424 509.592 15.172 6.976 o
-1 -3 3 841.362 853.632 16.392 4.043 o
-1 -3 4 299.669 282.699 9.553 16.293 o
-1 -3 5 217.422 195.836 8.508 23.510 o
-1 -3 6 27.750 29.687 6.220 98.235 o
-1 -3 7 178.864 185.981 15.387 14.861 o
-1 -3 8 113.330 112.508 13.338 21.616 o
-1 -3 9 6.481 17.095 7.020 100.181 o
-1 -3 10 3.325 0.850 3.809 346.444 o
-1 -3 11 247.956 214.311 15.873 12.572 o
-1 -3 12 48.459 47.648 12.569 29.369 o
-1 -2 1 5.274 2.205 4.395 253.491 o
-1 -2 2 2255.270 2264.360 50.123 0.684 o
-1 -2 3 68.260 88.646 16.956 16.448 o
-1 -2 4 3970.420 3878.680 59.140 0.296 o
-1 -2 5 565.512 485.032 19.933 5.760 o
-1 -2 6 134.080 148.529 11.511 23.881 o
-1 -2 7 513.058 489.851 22.555 5.410 o
-1 -2 8 0.883 5.918 3.801 346.926 o
-1 -2 9 58.415 60.917 7.469 58.745 o
-1 -2 10 161.085 184.329 12.972 18.885 o
-1 -2 11 0.880 4.801 5.166 198.233 o
-1 -2 12 31.078 55.745 12.352 31.262 o
-1 -1 1 0.084 2.634 2.886 624.185 o
-1 -1 2 12925.100 12800.200 81.645 0.036 o
-1 -1 3 162.127 167.979 22.401 8.907 o
-1 -1 4 74.239 100.964 18.600 13.812 o
-1 -1 5 310.903 330.857 12.767 12.656 o
-1 -1 6 311.484 306.969 14.674 11.508 o
-1 -1 7 42.512 42.763 6.614 78.201 o
-1 -1 8 1.616 -0.742 3.821 364.031 o
-1 -1 9 65.654 66.051 7.255 57.840 o
-1 -1 10 24.836 14.435 6.261 105.775 o
-1 -1 11 3.155 5.548 5.645 162.037 o
-1 -1 12 15.140 8.369 6.399 113.615 o
-1 -1 13 46.356 70.040 13.390 25.880 o
-1 0 2 130.797 162.027 11.858 22.892 o
-1 0 3 136.268 164.350 22.903 8.811 o
-1 0 4 1695.850 1837.660 24.378 1.331 o
-1 0 5 696.286 674.498 25.201 3.840 o
-1 0 6 102.819 111.224 6.280 49.331 o
-1 0 7 834.520 947.583 19.576 3.600 o
-1 0 8 648.667 678.916 24.468 4.091 o
-1 0 9 87.046 78.617 9.871 35.997 o
-1 0 10 158.956 160.910 15.287 15.803 o
-1 0 11 1.570 9.035 5.660 160.937 o
-1 0 12 75.608 72.233 12.438 27.172 o
-1 0 13 106.813 83.676 20.238 11.624 o
-1 1 1 2825.300 2747.310 56.128 0.489 o
-1 1 2 0.043 2.382 3.821 367.745 o
-1 1 3 40.672 42.778 5.008 107.787 o
-1 1 4 618.067 649.063 10.000 6.874 o
-1 1 5 1166.280 1171.300 33.331 1.882 o
-1 1 6 155.078 139.525 11.081 23.925 o
-1 1 7 627.938 675.252 21.038 4.722 o
-1 1 8 54.728 47.872 6.445 73.520 o
-1 1 9 549.761 456.581 20.953 5.689 o
-1 1 10 0.024 -0.869 3.284 514.318 o
-1 1 11 131.566 134.038 14.148 18.838 o
-1 1 12 56.667 35.557 10.245 40.524 o
-1 1 13 133.997 133.387 13.081 20.807 o
-1 2 1 724.345 681.092 16.356 4.979 o
-1 2 2 18.216 8.048 2.040 417.176 o
-1 2 3 558.116 562.720 9.770 8.002 o
-1 2 4 7.856 9.738 1.809 656.361 o
-1 2 5 410.894 411.990 9.362 11.647 o
-1 2 6 407.926 434.339 10.418 11.002 o
-1 2 7 487.615 482.422 11.856 8.809 o
-1 2 8 44.431 42.284 4.212 121.355 o
-1 2 9 306.809 284.692 31.229 4.512 o
-1 2 10 136.209 109.084 9.557 30.566 o
-1 2 11 34.383 55.442 7.627 65.607 o
-1 2 12 106.751 96.964 10.199 31.641 o
-1 2 13 1.052 0.210 4.161 312.309 o
-1 3 1 419.906 436.293 12.184 9.989 o
-1 3 2 135.572 172.554 5.644 39.821 o
-1 3 3 1.671 5.695 1.905 1017.170 o
-1 3 4 179.024 174.978 6.555 31.442 o
-1 3 5 60.063 62.785 4.461 92.769 o
-1 3 6 172.486 182.385 7.184 30.253 o
-1 3 7 63.548 68.426 4.885 83.135 o
-1 3 8 45.916 49.246 4.540 109.137 o
-1 3 9 1.044 3.556 2.464 770.067 o
-1 3 10 6.972 5.904 3.254 379.676 o
-1 3 11 10.746 32.792 14.057 26.590 o
-1 3 12 91.456 75.799 10.985 31.022 o
-1 3 13 8.134 11.265 8.963 64.598 o
-1 4 1 657.397 671.399 17.605 5.169 o
-1 4 2 624.210 626.958 12.336 6.497 o
-1 4 3 522.981 514.311 10.607 8.522 o
-1 4 4 5.541 7.209 2.177 656.619 o
-1 4 5 179.465 175.490 7.328 29.573 o
-1 4 6 1419.480 1356.590 20.584 1.919 o
-1 4 7 1058.700 1052.430 19.008 2.881 o
-1 4 8 531.653 563.081 21.729 5.319 o
-1 4 9 37.538 45.572 5.498 99.353 o
-1 4 10 63.633 66.297 6.121 69.460 o
-1 4 11 171.563 166.690 11.848 20.789 o
-1 4 12 2.780 0.855 4.435 264.823 o
-1 5 1 51.799 56.589 6.582 71.205 o
-1 5 2 13.765 8.222 2.741 374.307 o
-1 5 3 19.290 17.895 3.241 250.317 o
-1 5 4 122.589 103.498 7.747 39.240 o
-1 5 5 2.334 2.754 2.021 994.125 o
-1 5 6 416.562 394.314 12.030 10.455 o
-1 5 7 204.273 216.414 12.920 16.881 o
-1 5 8 221.204 211.878 11.500 18.288 o
-1 5 9 210.155 205.231 11.450 18.933 o
-1 5 10 3.195 1.844 2.473 713.655 o
-1 5 11 13.725 22.355 15.140 23.185 o
-1 5 12 3.016 0.835 3.680 371.898 o
-1 6 1 263.118 274.184 17.882 10.279 o
-1 6 2 461.958 412.797 15.218 8.339 o
-1 6 3 353.328 348.333 13.276 11.296 o
-1 6 4 246.343 218.145 10.013 19.138 o
-1 6 5 69.118 67.103 8.668 46.111 o
-1 6 6 0.527 1.858 3.622 405.165 o
-1 6 7 0.947 7.378 3.493 394.471 o
-1 6 8 136.435 134.850 10.527 26.655 o
-1 6 9 92.035 110.637 8.658 39.000 o
-1 6 10 92.800 98.921 8.633 39.850 o
-1 6 11 27.244 37.551 7.097 79.661 o
-1 7 1 79.877 72.387 10.271 35.308 o
-1 7 2 231.842 211.989 11.853 17.418 o
-1 7 3 77.641 79.607 7.140 53.692 o
-1 7 4 49.852 49.388 5.672 86.391 o
-1 7 5 0.682 4.014 4.994 213.304 o
-1 7 6 917.497 900.705 30.320 2.569 o
-1 7 7 465.266 462.548 21.473 6.029 o
-1 7 8 60.437 58.200 7.939 54.399 o
-1 7 9 0.619 1.471 2.960 596.543 o
-1 7 10 77.107 74.561 7.886 49.085 o
-1 7 11 24.622 28.425 8.616 61.394 o
-1 8 1 1.907 4.132 5.653 165.455 o
-1 8 2 120.875 125.001 10.039 29.677 o
-1 8 3 46.707 50.471 6.619 74.316 o
-1 8 4 63.472 89.889 11.401 31.191 o
-1 8 5 130.244 163.374 14.642 17.550 o
-1 8 6 244.319 264.579 17.895 10.589 o
-1 8 7 13.714 24.192 6.465 105.872 o
-1 8 8 35.727 41.461 7.582 68.191 o
-1 8 9 14.761 11.777 5.065 162.660 o
-1 8 10 93.450 110.091 11.886 26.532 o
-1 9 1 350.994 350.632 27.028 5.314 o
-1 9 2 5.599 8.548 4.756 208.470 o
-1 9 3 138.715 114.419 9.733 29.554 o
-1 9 4 3.486 4.703 5.580 165.754 o
-1 9 5 128.933 124.526 13.566 20.220 o
-1 9 6 120.358 126.052 13.461 20.755 o
-1 9 7 9.853 4.729 4.532 217.603 o
-1 9 8 154.534 149.714 13.884 18.226 o
-1 10 1 280.963 303.512 17.859 9.872 o
-1 10 2 119.469 101.798 10.359 29.742 o
-1 10 3 20.431 32.989 6.290 101.033 o
-1 10 4 33.539 52.978 10.371 41.721 o
-1 10 5 29.169 33.144 8.252 63.601 o
-1 10 6 65.899 85.230 12.147 28.381 o
0 -10 1 7.926 14.832 7.111 97.694 o
0 -10 2 27.596 34.962 9.738 48.814 o
0 -10 3 4.488 10.168 5.833 146.451 o
0 -10 4 62.810 63.527 12.733 27.279 o
0 -9 1 21.137 28.667 8.641 62.083 o
0 -9 2 0.016 1.016 6.339 137.474 o
0 -9 3 7.625 8.956 6.241 126.525 o
0 -9 4 81.584 114.393 15.655 18.020 o
0 -9 5 160.295 140.096 17.695 13.047 o
0 -9 6 35.196 46.851 11.528 35.189 o
0 -8 1 197.778 203.098 17.888 11.721 o
0 -8 2 44.964 39.618 9.219 49.294 o
0 -8 3 159.746 157.151 16.642 14.093 o
0 -8 4 342.754 321.951 24.123 6.320 o
0 -8 5 42.756 36.397 9.357 48.925 o
0 -8 6 86.222 77.699 13.547 23.164 o
0 -8 7 39.338 34.227 9.304 50.253 o
0 -7 1 14.434 13.195 5.402 146.785 o
0 -7 2 128.369 128.544 14.389 18.607 o
0 -7 3 202.247 192.596 17.442 12.138 o
0 -7 4 82.566 105.050 12.931 24.312 o
0 -7 5 0.156 -2.108 5.201 204.790 o
0 -7 6 675.457 661.247 72.254 0.925 o
0 -7 7 100.577 130.107 23.837 8.607 o
0 -7 8 0.017 -2.645 5.998 154.305 o
0 -7 9 5.851 -2.775 5.548 167.476 o
0 -6 1 60.721 74.178 9.693 40.553 o
0 -6 2 170.382 138.111 13.289 18.869 o
0 -6 3 18.237 13.683 5.953 121.299 o
0 -6 4 92.515 105.266 12.176 25.882 o
0 -6 5 14.868 17.824 6.011 120.890 o
0 -6 6 548.532 520.143 21.101 5.484 o
0 -6 7 16.152 16.437 6.395 108.991 o
0 -6 8 11.676 22.845 8.870 62.968 o
0 -6 9 10.482 15.691 7.994 77.742 o
0 -6 10 89.821 99.710 17.695 14.743 o
0 -5 1 374.270 354.983 18.346 8.271 o
0 -5 2 635.586 665.560 25.924 3.942 o
0 -5 3 18.694 27.504 4.598 160.434 o
0 -5 4 35.529 44.969 5.758 96.106 o
0 -5 5 174.763 139.892 11.769 21.418 o
0 -5 6 102.488 108.195 9.782 33.082 o
0 -5 7 14.872 23.216 4.753 165.647 o
0 -5 8 1.035 3.136 6.444 130.423 o
0 -5 9 19.389 28.139 9.413 54.165 o
0 -5 10 187.783 236.074 24.971 7.106 o
0 -5 11 1.315 2.896 5.832 158.040 o
0 -4 1 2708.080 2615.660 34.161 0.636 o
0 -4 2 489.299 455.552 12.894 8.608 o
0 -4 3 69.645 69.235 9.838 38.877 o
0 -4 4 15.906 12.821 3.127 292.879 o
0 -4 5 38.026 41.510 5.281 105.038 o
0 -4 6 61.872 44.036 5.712 80.425 o
0 -4 7 483.121 405.695 25.913 4.950 o
0 -4 8 73.173 83.411 12.600 26.448 o
0 -4 9 163.623 183.084 20.123 10.441 o
0 -4 10 168.780 196.387 22.294 8.800 o
0 -4 11 5.384 17.853 9.043 63.372 o
0 -3 1 339.440 338.183 9.584 14.156 o
0 -3 2 1472.080 1389.060 18.460 1.885 o
0 -3 3 780.818 798.935 15.434 4.521 o
0 -3 4 57.433 41.301 4.055 110.678 o
0 -3 5 551.972 553.801 15.467 6.715 o
0 -3 6 45.373 65.774 6.309 75.440 o
0 -3 7 344.714 343.541 21.931 7.050 o
0 -3 8 76.488 75.445 11.514 30.270 o
0 -3 9 19.789 36.676 9.727 50.242 o
0 -3 10 5.145 0.291 5.419 176.247 o
0 -3 11 59.680 79.445 15.047 20.555 o
0 -3 12 17.825 18.569 8.843 62.110 o
0 -2 1 41.905 38.328 4.424 121.857 o
0 -2 2 108.832 106.979 11.483 26.821 o
0 -2 3 796.698 800.612 13.780 4.623 o
0 -2 4 39.805 48.296 5.070 104.784 o
0 -2 5 692.066 679.540 24.367 3.959 o
0 -2 6 32.824 36.608 6.652 84.352 o
0 -2 7 97.916 107.532 11.905 26.270 o
0 -2 8 302.046 296.759 20.668 8.123 o
0 -2 9 76.532 81.052 12.633 26.211 o
0 -2 10 116.609 146.059 17.386 14.165 o
0 -2 11 11.939 10.515 7.299 92.052 o
0 -2 12 137.511 171.905 21.338 9.848 o
0 -1 2 189.592 169.014 16.385 13.653 o
0 -1 3 3166.660 3176.020 85.786 0.315 o
0 -1 4 0.959 5.290 2.483 728.221 o
0 -1 5 36.438 37.782 5.245 109.009 o
0 -1 6 79.310 72.699 8.076 47.549 o
0 -1 7 641.238 668.770 25.638 3.961 o
0 -1 8 650.143 722.150 29.094 3.403 o
0 -1 9 2.714 3.243 4.665 236.113 o
0 -1 10 43.613 45.460 9.810 44.564 o
0 -1 11 31.273 23.925 7.485 74.892 o
0 -1 12 40.631 50.332 11.617 34.047 o
0 -1 13 10.032 8.073 6.815 106.398 o
0 0 2 1868.640 1758.530 50.453 0.862 o
0 0 3 1754.460 1775.620 62.327 0.738 o
0 0 4 4438.180 4367.320 38.889 0.273 o
0 0 5 95.808 92.987 6.891 49.436 o
0 0 6 54.009 69.563 7.301 60.352 o
0 0 7 174.549 180.055 12.306 19.556 o
0 0 8 244.362 241.318 15.793 12.457 o
0 0 9 24.556 20.094 6.014 109.825 o
0 0 10 84.708 109.488 13.388 22.885 o
0 0 11 68.913 105.910 13.900 22.406 o
0 0 12 95.820 103.931 15.207 18.578 o
0 0 13 1.942 6.903 6.321 131.778 o
0 1 2 528.565 498.894 25.397 4.698 o
0 1 3 226.068 173.646 19.413 10.299 o
0 1 4 1589.550 1562.810 21.684 1.586 o
0 1 5 416.268 421.563 13.112 9.745 o
0 1 6 559.593 522.111 17.497 6.271 o
0 1 7 277.616 283.599 14.442 12.547 o
0 1 8 22.108 14.410 4.718 161.429 o
0 1 9 3.416 1.914 3.928 322.855 o
0 1 10 21.573 27.049 7.223 83.162 o
0 1 11 39.061 31.299 7.993 63.783 o
0 1 12 108.806 115.736 14.772 18.780 o
0 1 13 26.515 36.792 10.025 46.525 o
0 2 0 342.453 332.030 16.229 9.850 o
0 2 1 141.188 144.515 13.449 19.571 o
0 2 2 4363.070 4298.580 69.906 0.240 o
0 2 3 3874.380 3912.700 30.455 0.351 o
0 2 4 169.673 142.192 6.561 34.385 o
0 2 5 3548.230 3645.710 77.696 0.295 o
0 2 6 200.598 174.598 9.664 23.133 o
0 2 7 0.115 3.670 2.733 672.618 o
0 2 8 198.746 179.345 12.276 18.654 o
0 2 9 238.664 195.341 13.802 15.097 o
0 2 10 0.488 5.359 4.077 310.146 o
0 2 11 4.074 12.287 6.090 134.605 o
0 2 12 46.800 51.858 9.894 42.990 o
0 2 13 84.679 70.338 12.434 26.669 o
0 3 0 6.789 92.046 12.378 31.632 o
0 3 1 8230.730 8228.980 58.735 0.086 o
0 3 2 1062.900 1103.280 16.840 2.928 o
0 3 3 591.160 601.271 14.152 6.508 o
0 3 4 2674.020 2603.010 28.391 0.674 o
0 3 5 351.073 345.221 14.977 10.348 o
0 3 6 855.382 916.370 21.494 3.410 o
0 3 7 20.524 24.654 4.499 163.869 o
0 3 8 125.187 131.802 10.102 28.837 o
0 3 9 4.846 2.784 3.149 446.174 o
0 3 10 98.559 89.998 10.344 32.193 o
0 3 11 219.642 220.346 16.861 12.140 o
0 3 12 178.569 170.009 16.093 14.205 o
0 3 13 6.248 19.557 6.088 127.282 o
0 4 0 27.054 50.734 6.877 79.962 o
0 4 1 2174.710 2176.260 32.362 0.883 o
0 4 2 2531.810 2505.670 26.569 0.739 o
0 4 3 868.160 902.449 10.945 4.291 o
0 4 4 195.033 180.687 5.143 32.371 o
0 4 5 276.767 274.706 6.727 20.157 o
0 4 6 26.274 33.400 3.387 188.377 o
0 4 7 273.897 285.304 11.207 15.530 o
0 4 8 0.047 4.831 2.465 785.215 o
0 4 9 118.889 108.142 8.429 36.578 o
0 4 10 184.256 180.324 14.369 16.100 o
0 4 11 32.816 37.547 6.063 94.861 o
0 4 12 99.421 102.095 10.258 31.868 o
0 4 13 4.614 14.036 5.100 180.562 o
0 5 0 91.738 96.026 9.555 35.862 o
0 5 1 301.723 288.105 15.325 11.381 o
0 5 2 4.120 9.580 2.259 636.333 o
0 5 3 291.980 324.526 8.910 16.397 o
0 5 4 520.609 483.236 10.901 8.670 o
0 5 5 6.643 11.914 1.962 617.786 o
0 5 6 1521.470 1469.490 45.426 1.144 o
0 5 7 11.899 13.644 2.787 359.564 o
0 5 8 152.399 138.277 7.595 33.635 o
0 5 9 3.106 4.974 2.471 663.159 o
0 5 10 0.296 1.331 2.660 744.164 o
0 5 11 1.722 1.152 2.400 829.919 o
0 5 12 101.098 115.229 21.130 10.683 o
0 6 0 56.752 63.424 8.915 47.045 o
0 6 1 1374.410 1276.630 35.134 1.568 o
0 6 2 681.013 629.177 17.226 5.219 o
0 6 3 118.095 149.984 10.055 28.816 o
0 6 4 928.677 908.701 16.458 3.619 o
0 6 5 440.531 436.488 26.835 4.846 o
0 6 6 238.593 320.494 15.112 12.398 o
0 6 7 141.436 136.591 8.524 32.016 o
0 6 8 23.446 17.838 3.999 188.706 o
0 6 9 80.460 109.958 8.808 39.962 o
0 6 10 3.219 6.670 3.935 305.992 o
0 6 11 14.487 7.619 3.497 281.440 o
0 6 12 32.512 37.790 6.181 92.686 o
0 7 0 63.691 61.574 9.841 40.169 o
0 7 1 11.972 12.718 4.525 198.382 o
0 7 2 348.970 336.074 22.591 6.793 o
0 7 3 635.840 617.652 17.793 5.408 o
0 7 4 239.633 248.158 13.268 14.947 o
0 7 5 32.119 26.048 4.751 133.746 o
0 7 6 23.873 21.541 4.384 165.133 o
0 7 7 22.662 66.402 6.910 77.752 o
0 7 8 640.275 639.642 19.934 4.938 o
0 7 9 9.951 13.661 4.074 236.596 o
0 7 10 28.309 34.802 5.598 109.867 o
0 7 11 36.505 39.765 11.330 36.462 o
0 8 0 292.009 265.760 19.794 8.818 o
0 8 1 0.096 2.148 3.261 499.793 o
0 8 2 6.329 7.166 4.100 266.415 o
0 8 3 46.520 37.681 7.773 62.853 o
0 8 4 16.223 21.703 5.470 135.080 o
0 8 5 3.934 0.622 3.405 417.054 o
0 8 6 250.103 248.790 16.355 11.809 o
0 8 7 0.816 4.603 5.401 182.441 o
0 8 8 234.516 246.395 13.285 15.093 o
0 8 9 7.211 15.082 4.484 212.472 o
0 8 10 47.236 58.906 7.888 58.258 o
0 9 0 36.700 36.533 8.329 59.929 o
0 9 1 24.615 31.561 5.643 113.957 o
0 9 2 70.039 79.023 12.097 28.486 o
0 9 3 132.459 252.750 15.238 15.371 o
0 9 4 5.877 5.585 4.476 235.739 o
0 9 5 0.289 14.415 6.272 130.996 o
0 9 6 146.806 179.903 15.097 16.140 o
0 9 7 11.286 19.683 5.704 134.702 o
0 9 8 94.024 124.863 12.218 25.081 o
0 9 9 4.911 13.687 5.413 162.887 o
0 10 0 42.279 50.950 7.794 61.870 o
0 10 1 26.744 30.008 5.997 103.901 o
0 10 2 46.947 61.188 7.872 58.175 o
0 10 3 35.728 28.036 5.579 106.596 o
0 10 4 17.831 26.811 4.894 150.464 o
0 10 5 18.513 28.872 7.459 80.108 o
0 10 6 242.469 271.593 19.495 9.486 o
0 10 7 13.904 18.099 6.249 114.499 o
0 11 0 36.749 37.330 7.954 64.017 o
0 11 1 36.763 40.304 10.368 42.180 o
0 11 2 14.231 12.989 4.649 184.312 o
0 11 3 11.460 12.212 4.545 199.341 o
0 11 4 0.665 10.112 6.733 116.514 o
1 -10 0 39.826 54.313 11.702 33.531 o
1 -10 1 31.038 30.155 9.295 52.499 o
1 -10 2 0.958 1.042 5.430 184.583 o
1 -9 0 61.425 56.413 11.322 33.194 o
1 -9 1 0.202 5.663 5.663 166.761 o
1 -9 2 12.200 10.049 6.549 111.164 o
1 -9 3 137.914 162.073 18.877 12.011 o
1 -9 4 0.359 -0.127 5.254 200.102 o
1 -9 5 1.592 -1.083 7.290 103.228 o
1 -8 0 62.554 65.640 11.032 33.957 o
1 -8 1 267.252 301.836 23.197 7.200 o
1 -8 2 0.369 1.859 5.228 199.326 o
1 -8 3 237.328 238.990 21.364 8.579 o
1 -8 4 85.734 96.687 14.470 20.559 o
1 -8 5 0.014 0.044 6.048 151.716 o
1 -8 6 27.768 19.680 8.018 69.430 o
1 -8 7 0.916 -1.430 5.498 181.478 o
1 -7 0 17.325 1.807 4.671 189.578 o
1 -7 1 158.395 163.894 16.072 14.747 o
1 -7 2 43.819 43.532 9.199 49.295 o
1 -7 3 72.299 64.569 11.042 33.026 o
1 -7 4 83.470 94.388 13.442 23.168 o
1 -7 5 69.546 78.702 12.883 25.918 o
1 -7 6 76.980 68.492 11.650 29.994 o
1 -7 7 25.082 25.631 7.641 74.835 o
1 -7 8 32.692 29.640 6.925 81.724 o
1 -6 0 410.943 363.766 21.119 6.816 o
1 -6 1 217.806 220.815 17.230 11.841 o
1 -6 2 220.036 212.035 17.394 11.733 o
1 -6 3 393.902 392.507 24.190 5.835 o
1 -6 4 346.627 365.258 23.849 6.271 o
1 -6 5 438.406 416.130 19.287 7.057 o
1 -6 6 107.458 99.701 10.019 32.110 o
1 -6 7 26.302 29.662 12.068 34.096 o
1 -6 8 39.396 39.227 6.800 77.868 o
1 -6 9 9.340 11.796 9.625 56.155 o
1 -5 0 15.385 9.890 4.658 184.787 o
1 -5 1 58.136 51.594 8.116 54.274 o
1 -5 2 1559.070 1594.830 43.145 1.142 o
1 -5 3 454.663 514.151 25.484 4.943 o
1 -5 4 24.145 29.473 5.241 127.076 o
1 -5 5 163.784 182.205 12.009 20.494 o
1 -5 6 0.963 0.174 3.263 501.566 o
1 -5 7 9.220 2.688 4.575 220.070 o
1 -5 8 11.242 10.575 6.940 101.089 o
1 -5 9 82.017 75.483 14.549 20.933 o
1 -5 10 1.873 17.773 9.251 61.721 o
1 -4 0 14.057 13.804 2.698 349.423 o
1 -4 1 2419.410 2308.850 45.524 0.675 o
1 -4 2 309.269 313.191 17.471 9.689 o
1 -4 3 251.310 266.482 12.323 15.363 o
1 -4 4 776.783 790.851 22.007 3.793 o
1 -4 5 1211.390 1222.180 34.494 1.763 o
1 -4 6 38.768 37.842 5.719 97.100 o
1 -4 7 218.836 186.044 12.258 17.805 o
1 -4 8 104.993 115.508 15.613 17.399 o
1 -4 9 17.820 9.665 6.659 103.476 o
1 -4 10 9.371 0.900 5.775 148.656 o
1 -4 11 0.348 0.596 5.723 168.180 o
1 -3 0 312.234 295.536 8.929 16.178 o
1 -3 1 661.902 621.208 27.921 3.652 o
1 -3 2 507.177 456.333 11.160 8.949 o
1 -3 3 679.690 647.963 16.144 5.355 o
1 -3 4 504.831 511.929 15.120 7.415 o
1 -3 5 38.969 31.451 4.728 122.027 o
1 -3 6 715.372 683.252 32.684 2.912 o
1 -3 7 927.005 941.669 64.883 1.011 o
1 -3 8 78.501 84.934 13.014 24.840 o
1 -3 9 72.000 64.736 12.818 26.391 o
1 -3 10 3.449 6.458 6.125 138.052 o
1 -3 11 6.024 8.976 7.888 83.505 o
1 -3 12 1.573 3.277 5.047 207.387 o
1 -2 0 4934.600 4840.590 83.126 0.186 o
1 -2 1 1071.790 1070.530 18.325 2.867 o
1 -2 2 2.778 3.336 1.680 1201.780 o
1 -2 3 974.121 987.590 31.379 2.341 o
1 -2 4 155.019 151.991 10.729 24.362 o
1 -2 5 376.761 395.331 20.166 7.306 o
1 -2 6 176.438 189.171 15.111 15.225 o
1 -2 7 74.215 60.700 9.770 39.200 o
1 -2 8 49.152 67.041 11.027 35.264 o
1 -2 9 1.174 -0.298 3.927 349.305 o
1 -2 10 0.204 2.221 6.577 126.820 o
1 -2 11 3.272 23.289 8.789 66.626 o
1 -2 12 3.890 -1.441 6.644 121.463 o
1 -1 0 46.117 52.285 4.817 102.334 o
1 -1 1 2264.960 2305.890 37.148 0.786 o
1 -1 2 359.061 347.764 17.906 8.672 o
1 -1 3 2159.030 2145.970 29.032 0.925 o
1 -1 4 0.535 4.526 2.844 602.272 o
1 -1 5 2845.110 2865.770 48.529 0.513 o
1 -1 6 73.527 69.643 8.497 46.194 o
1 -1 7 154.420 175.635 14.451 16.922 o
1 -1 8 9.253 13.516 6.139 125.507 o
1 -1 9 1389.900 1638.720 51.006 1.049 o
1 -1 10 2.582 16.370 7.282 96.708 o
1 -1 11 459.359 460.928 31.892 3.775 o
1 -1 12 0.002 11.519 7.938 84.960 o
1 0 2 9726.370 9704.100 90.092 0.060 o
1 0 3 1426.060 1342.550 41.343 1.329 o
1 0 4 751.675 747.161 13.475 5.037 o
1 0 5 1389.430 1375.610 25.844 1.793 o
1 0 6 2006.960 2196.390 41.594 0.849 o
1 0 7 7.986 7.034 3.755 295.554 o
1 0 8 209.885 202.858 15.856 13.455 o
1 0 9 653.147 658.739 29.793 3.386 o
1 0 10 70.558 97.507 13.241 24.283 o
1 0 11 93.761 87.957 13.677 22.247 o
1 0 12 0.119 0.497 4.965 223.911 o
1 0 13 67.397 67.207 14.043 22.974 o
1 1 2 3021.070 3071.100 49.075 0.466 o
1 1 3 524.865 529.014 29.200 3.964 o
1 1 4 2221.300 2105.530 25.757 0.935 o
1 1 5 2.933 0.737 2.436 763.745 o
1 1 6 2560.450 2643.620 41.419 0.628 o
1 1 7 63.228 66.953 8.061 51.694 o
1 1 8 46.334 37.080 6.991 72.514 o
1 1 9 13.235 18.885 5.876 126.604 o
1 1 10 11.258 9.313 5.456 153.050 o
1 1 11 21.330 23.396 7.443 80.334 o
1 1 12 23.701 29.019 8.695 60.652 o
1 1 13 58.992 45.246 11.578 32.775 o
1 2 0 1747.790 1717.680 42.663 1.032 o
1 2 1 226.220 245.467 11.553 17.403 o
1 2 2 8666.910 8420.420 78.889 0.076 o
1 2 3 1124.070 1105.700 19.315 2.661 o
1 2 4 138.437 130.893 5.447 43.655 o
1 2 5 73.465 64.689 3.429 94.858 o
1 2 6 1762.790 1799.510 19.765 1.361 o
1 2 7 1933.640 1941.610 37.081 0.981 o
1 2 8 129.435 120.787 10.656 27.302 o
1 2 9 137.846 126.840 12.054 23.004 o
1 2 10 201.442 188.315 16.008 13.621 o
1 2 11 68.063 83.877 11.813 29.478 o
1 2 12 45.222 54.841 10.538 39.026 o
1 2 13 5.705 0.237 5.127 193.859 o
1 3 1 1664.730 1708.750 29.473 1.314 o
1 3 2 72.721 88.746 8.266 46.045 o
1 3 3 4.663 6.621 1.562 978.318 o
1 3 4 446.760 406.047 8.567 11.306 o
1 3 5 42.478 30.373 2.395 183.819 o
1 3 6 47.990 33.951 2.794 156.195 o
1 3 7 321.360 323.714 14.805 11.102 o
1 3 8 567.195 619.398 22.699 4.818 o
1 3 9 98.447 106.553 10.669 30.263 o
1 3 10 211.320 204.448 15.519 13.761 o
1 3 11 124.711 134.996 13.986 19.365 o
1 3 12 50.834 55.346 10.223 40.109 o
1 3 13 45.365 35.204 9.393 48.254 o
1 4 0 2.341 0.605 1.434 1776.570 o
1 4 1 806.399 804.027 11.151 4.827 o
1 4 2 1267.170 1321.640 13.279 2.388 o
1 4 3 556.853 560.161 8.000 8.415 o
1 4 4 502.500 502.273 8.354 9.522 o
1 4 5 576.533 608.684 18.089 5.732 o
1 4 6 20.622 23.084 4.360 171.608 o
1 4 7 101.124 119.458 9.113 35.271 o
1 4 8 210.850 198.635 12.552 17.456 o
1 4 9 20.315 7.205 3.883 222.755 o
1 4 10 1.498 -1.903 3.708 386.780 o
1 4 11 205.067 202.407 16.465 12.938 o
1 4 12 3.994 16.331 6.756 109.719 o
1 4 13 23.294 28.552 8.389 64.532 o
1 5 0 222.285 227.028 10.708 19.041 o
1 5 1 4.586 2.310 1.885 944.561 o
1 5 2 1448.650 1431.380 15.544 1.953 o
1 5 3 736.160 705.837 10.943 5.572 o
1 5 4 252.898 258.260 6.629 22.053 o
1 5 5 0.030 2.825 1.336 2345.490 o
1 5 6 195.841 211.222 9.172 23.217 o
1 5 7 879.017 881.042 19.344 3.586 o
1 5 8 721.989 749.122 19.011 4.452 o
1 5 9 116.047 113.138 8.145 37.795 o
1 5 10 145.190 139.976 10.957 24.801 o
1 5 11 76.015 94.425 15.232 19.328 o
1 5 12 2.757 6.960 4.011 298.194 o
1 6 0 337.114 370.192 12.683 11.764 o
1 6 1 3.763 3.352 2.243 767.301 o
1 6 2 0.195 4.394 2.007 1111.970 o
1 6 3 1551.070 1566.990 35.387 1.321 o
1 6 4 0.265 2.738 1.854 1355.040 o
1 6 5 547.585 529.120 17.157 6.418 o
1 6 6 111.400 99.344 6.950 45.216 o
1 6 7 1125.810 1099.500 24.063 2.424 o
1 6 8 193.149 212.608 10.708 20.683 o
1 6 9 43.586 46.327 5.783 89.576 o
1 6 10 7.490 5.667 3.391 353.673 o
1 6 11 146.736 128.773 10.253 26.865 o
1 6 12 32.397 30.016 5.881 101.832 o
1 7 0 51.993 55.770 8.423 52.628 o
1 7 1 47.620 52.232 5.724 86.098 o
1 7 2 74.692 75.688 6.287 62.001 o
1 7 3 280.832 262.099 9.415 17.502 o
1 7 4 22.576 27.764 3.416 206.775 o
1 7 5 124.008 111.676 5.924 46.455 o
1 7 6 416.327 416.165 24.154 5.672 o
1 7 7 353.913 376.869 14.408 10.384 o
1 7 8 2.210 6.335 3.218 442.945 o
1 7 9 2.469 4.659 5.026 204.078 o
1 7 10 20.508 22.712 6.265 105.817 o
1 7 11 170.612 186.547 18.678 11.545 o
1 8 0 173.825 171.911 15.008 15.648 o
1 8 1 149.265 151.771 10.139 26.160 o
1 8 2 13.104 19.184 7.678 81.309 o
1 8 3 59.095 45.736 5.357 86.466 o
1 8 4 25.305 30.528 6.821 87.459 o
1 8 5 11.452 11.042 2.776 378.889 o
1 8 6 85.234 78.188 14.355 21.203 o
1 8 7 9.036 10.953 4.499 212.208 o
1 8 8 3.896 5.402 3.551 363.342 o
1 8 9 25.192 25.587 11.642 36.678 o
1 8 10 30.822 34.520 5.954 99.719 o
1 8 11 36.204 46.977 11.096 37.390 o
1 9 0 99.101 99.557 12.909 23.646 o
1 9 1 493.925 510.594 20.538 5.964 o
1 9 2 123.549 123.426 9.342 31.799 o
1 9 3 26.183 19.841 4.755 147.507 o
1 9 4 237.264 245.773 11.901 16.591 o
1 9 5 295.554 304.843 12.841 13.236 o
1 9 6 152.241 147.378 10.390 25.487 o
1 9 7 15.984 21.691 6.084 115.444 o
1 9 8 0.721 6.936 6.013 146.708 o
1 9 9 80.755 82.798 8.359 44.559 o
1 9 10 35.006 54.393 8.049 60.822 o
1 10 0 392.523 424.235 19.495 7.319 o
1 10 1 21.963 46.917 12.872 30.053 o
1 10 2 8.514 13.310 3.864 262.757 o
1 10 3 0.016 0.396 3.053 590.121 o
1 10 4 12.060 12.779 4.636 191.086 o
1 10 5 28.224 31.966 6.834 85.096 o
1 10 6 23.832 39.510 7.550 73.762 o
1 10 7 37.051 39.479 7.460 69.645 o
1 10 8 119.472 118.382 12.117 24.078 o
1 11 0 7.378 10.662 10.173 51.093 o
1 11 1 130.086 132.847 16.270 15.502 o
1 11 2 55.087 62.643 7.680 57.496 o
1 11 3 89.602 98.163 9.422 36.583 o
1 11 4 0.001 3.843 6.981 112.154 o
1 11 5 20.764 31.589 7.999 70.088 o
1 11 6 7.025 8.868 4.861 196.188 o
2 -10 0 0.440 7.148 6.095 143.204 o
2 -9 0 1.679 2.322 4.813 228.363 o
2 -9 1 128.784 142.692 18.055 13.175 o
2 -9 2 1.573 -0.358 6.989 112.202 o
2 -9 3 79.922 85.874 15.443 18.912 o
2 -9 4 1.761 3.523 7.422 98.244 o
2 -8 0 140.978 142.862 16.787 14.457 o
2 -8 1 71.532 76.427 12.570 26.863 o
2 -8 2 3.380 6.032 7.340 98.324 o
2 -8 3 49.531 57.787 11.390 33.937 o
2 -8 4 17.608 11.771 7.982 75.668 o
2 -8 5 47.644 53.495 11.933 31.832 o
2 -8 6 1.092 6.480 6.285 134.598 o
2 -7 0 35.508 35.409 8.805 55.508 o
2 -7 1 70.119 72.010 11.974 29.175 o
2 -7 2 2.451 9.338 6.851 111.425 o
2 -7 3 2.093 -0.106 4.893 224.030 o
2 -7 4 31.807 49.511 10.765 39.698 o
2 -7 5 1.326 9.224 6.520 123.618 o
2 -7 6 1.044 19.903 8.052 80.110 o
2 -7 7 169.088 179.453 19.818 10.641 o
2 -6 0 80.863 76.577 11.059 31.624 o
2 -6 1 0.011 2.765 4.980 218.935 o
2 -6 2 69.216 60.179 10.322 36.966 o
2 -6 3 6.579 9.483 6.232 127.798 o
2 -6 4 14.114 17.708 7.542 83.696 o
2 -6 5 1.806 2.420 4.422 267.293 o
2 -6 6 53.092 58.692 8.317 52.925 o
2 -6 7 124.419 118.255 11.590 25.153 o
2 -6 8 25.700 23.811 5.935 109.071 o
2 -6 9 5.104 3.656 6.046 141.030 o
2 -5 0 2.755 0.008 3.266 471.241 o
2 -5 1 2462.020 2425.540 55.299 0.583 o
2 -5 2 18.256 17.357 6.973 92.934 o
2 -5 3 475.834 470.402 26.302 4.766 o
2 -5 4 137.965 150.055 11.244 24.246 o
2 -5 5 200.447 173.362 12.408 18.501 o
2 -5 6 2.317 0.409 3.578 401.661 o
2 -5 7 24.056 23.448 5.658 118.358 o
2 -5 8 28.699 25.999 5.935 105.408 o
2 -5 9 1.550 0.037 5.845 159.541 o
2 -5 10 14.437 19.273 8.978 61.343 o
2 -4 0 482.723 472.366 11.325 9.121 o
2 -4 1 135.537 131.563 7.257 37.323 o
2 -4 2 765.898 829.578 30.860 2.858 o
2 -4 3 17.048 19.975 4.372 183.367 o
2 -4 4 154.298 137.975 9.971 26.718 o
2 -4 5 131.994 129.417 9.925 28.908 o
2 -4 6 400.843 370.904 17.315 8.375 o
2 -4 7 45.446 53.847 7.231 66.581 o
2 -4 8 67.300 66.512 8.209 49.731 o
2 -4 9 2.235 7.793 6.894 111.011 o
2 -4 10 112.597 117.845 18.707 12.915 o
2 -3 0 506.504 518.508 9.829 8.932 o
2 -3 1 133.413 122.538 5.290 46.103 o
2 -3 2 140.185 127.868 7.031 37.751 o
2 -3 3 1533.600 1584.360 25.790 1.543 o
2 -3 4 288.350 294.623 16.865 10.475 o
2 -3 5 1607.080 1619.650 47.653 1.028 o
2 -3 6 298.904 305.399 22.184 7.409 o
2 -3 7 4.160 6.546 4.693 221.734 o
2 -3 8 0.307 -0.509 4.935 226.804 o
2 -3 9 188.100 203.276 22.017 8.778 o
2 -3 10 1.358 2.165 6.089 145.865 o
2 -3 11 9.946 23.567 10.158 49.527 o
2 -2 0 2783.170 2836.840 22.834 0.636 o
2 -2 1 868.082 847.677 12.498 4.295 o
2 -2 2 2949.280 3103.820 31.019 0.542 o
2 -2 3 369.139 385.735 11.971 11.416 o
2 -2 4 19.659 15.544 3.066 267.822 o
2 -2 5 218.507 208.147 15.939 13.143 o
2 -2 6 227.599 258.644 19.044 10.030 o
2 -2 7 171.784 151.285 15.483 15.336 o
2 -2 8 247.379 245.755 20.964 8.685 o
2 -2 9 29.478 22.232 8.692 60.010 o
2 -2 10 7.047 14.249 7.941 80.654 o
2 -2 11 1.752 37.110 10.588 46.095 o
2 -2 12 0.819 13.274 9.122 64.384 o
2 -1 0 26.146 34.149 5.638 111.267 o
2 -1 1 3183.760 3206.680 41.696 0.458 o
2 -1 2 2784.680 2968.830 27.712 0.603 o
2 -1 3 1991.740 2036.860 25.018 1.071 o
2 -1 4 32.883 27.959 4.330 144.405 o
2 -1 5 1087.390 1112.650 24.107 2.478 o
2 -1 6 30.798 33.133 7.390 74.496 o
2 -1 7 145.060 136.726 14.217 18.207 o
2 -1 8 939.697 1021.330 39.465 1.903 o
2 -1 9 0.012 4.200 5.603 172.183 o
2 -1 10 0.926 1.440 7.062 109.871 o
2 -1 11 132.121 154.690 20.051 11.046 o
2 -1 12 42.076 46.560 13.529 26.320 o
2 0 0 4716.380 4741.440 63.824 0.218 o
2 0 1 3756.430 3782.230 59.888 0.315 o
2 0 2 932.703 987.055 33.648 2.259 o
2 0 3 625.014 632.387 12.577 6.423 o
2 0 4 42.426 52.181 4.879 104.471 o
2 0 5 1203.700 1234.260 23.204 2.225 o
2 0 6 232.519 208.640 15.404 13.382 o
2 0 7 2603.180 2812.920 56.132 0.519 o
2 0 8 94.308 80.881 11.021 30.430 o
2 0 9 933.585 1095.150 41.040 1.796 o
2 0 10 81.204 103.892 14.495 20.540 o
2 0 11 113.420 108.771 15.908 16.770 o
2 0 12 67.825 77.365 14.860 20.724 o
2 1 0 1852.280 1916.060 41.701 0.960 o
2 1 1 1132.730 1103.480 32.393 2.001 o
2 1 2 876.293 918.220 53.725 1.360 o
2 1 3 467.626 499.842 8.410 10.097 o
2 1 4 320.336 356.543 8.257 15.386 o
2 1 5 517.819 491.582 11.504 8.473 o
2 1 6 38.605 42.467 4.753 115.606 o
2 1 7 840.894 863.474 28.912 2.852 o
2 1 8 3.021 -0.878 3.349 446.336 o
2 1 9 63.263 52.597 9.214 44.794 o
2 1 10 4.952 4.354 4.688 223.266 o
2 1 11 130.103 114.572 15.039 17.646 o
2 1 12 43.392 37.712 10.552 40.273 o
2 1 13 23.874 16.916 9.133 57.337 o
2 2 0 1858.560 1968.280 61.102 0.706 o
2 2 1 1981.850 1962.160 43.215 0.881 o
2 2 2 511.748 551.567 24.829 4.775 o
2 2 3 649.379 624.696 8.170 6.978 o
2 2 4 516.244 533.526 11.224 8.314 o
2 2 5 54.539 52.502 2.853 128.790 o
2 2 6 146.537 143.953 8.146 32.272 o
2 2 7 4.996 5.815 2.554 570.621 o
2 2 8 7.609 11.636 4.953 185.031 o
2 2 9 435.439 481.634 23.811 5.507 o
2 2 10 67.347 49.811 9.931 39.960 o
2 2 11 0.366 -1.509 4.480 274.631 o
2 2 12 42.415 38.347 9.311 49.175 o
2 2 13 44.347 34.814 9.845 45.058 o
2 3 0 2401.320 2657.670 72.216 0.468 o
2 3 1 297.554 260.945 7.343 18.883 o
2 3 2 2824.960 2717.400 44.267 0.549 o
2 3 3 243.902 237.599 5.081 25.176 o
2 3 4 2018.070 1960.790 23.889 1.089 o
2 3 5 251.012 205.727 13.447 15.020 o
2 3 6 87.290 89.737 4.404 70.188 o
2 3 7 318.543 283.571 14.980 11.374 o
2 3 8 105.790 106.476 10.181 31.354 o
2 3 9 383.971 388.144 20.202 7.264 o
2 3 10 101.001 114.371 12.413 24.453 o
2 3 11 30.217 31.750 8.065 65.778 o
2 3 12 11.732 25.407 7.949 75.802 o
2 3 13 124.874 126.589 16.531 15.330 o
2 4 0 447.817 462.282 10.790 9.912 o
2 4 1 1417.330 1380.440 19.807 1.927 o
2 4 2 3285.200 3384.120 22.281 0.477 o
2 4 3 0.496 2.432 1.270 2409.890 o
2 4 4 495.665 528.905 8.495 9.383 o
2 4 5 298.430 351.159 7.449 16.854 o
2 4 6 466.380 482.381 15.377 7.860 o
2 4 7 239.750 223.184 12.818 15.798 o
2 4 8 964.801 997.724 29.124 2.491 o
2 4 9 60.876 70.696 8.866 45.960 o
2 4 10 26.796 30.892 6.955 84.055 o
2 4 11 204.925 239.289 18.549 10.807 o
2 4 12 8.783 20.384 7.210 92.909 o
2 4 13 42.604 41.782 9.819 44.960 o
2 5 0 0.291 1.188 1.924 1367.490 o
2 5 1 76.663 67.892 3.184 93.743 o
2 5 2 5936.920 5897.250 60.592 0.153 o
2 5 3 531.338 523.894 11.809 8.031 o
2 5 4 339.945 391.367 7.972 14.411 o
2 5 5 192.634 200.094 5.948 30.020 o
2 5 6 706.313 684.166 11.908 5.724 o
2 5 7 486.450 458.202 17.876 6.967 o
2 5 8 11.280 10.140 4.108 235.607 o
2 5 9 1.556 8.723 4.451 250.005 o
2 5 10 34.270 42.505 8.296 60.127 o
2 5 11 71.975 54.335 9.045 44.277 o
2 5 12 97.644 104.012 13.489 22.161 o
2 6 0 390.251 372.023 12.111 11.072 o
2 6 1 80.306 81.303 4.049 78.710 o
2 6 2 1596.120 1654.640 19.893 1.569 o
2 6 3 150.280 152.599 6.175 37.416 o
2 6 4 21.871 19.813 2.226 306.156 o
2 6 5 41.484 36.230 2.778 168.018 o
2 6 6 64.538 74.150 4.356 87.107 o
2 6 7 44.932 37.834 5.508 96.428 o
2 6 8 44.535 46.971 6.846 73.065 o
2 6 9 68.086 64.456 9.078 43.874 o
2 6 10 3.540 2.014 4.350 267.403 o
2 6 11 104.698 125.362 13.499 21.353 o
2 6 12 18.707 17.589 4.643 168.649 o
2 7 0 661.173 654.468 37.859 2.533 o
2 7 1 242.188 242.862 10.921 17.648 o
2 7 2 895.316 843.172 15.934 3.897 o
2 7 3 1142.530 1158.530 18.715 2.597 o
2 7 4 95.496 86.494 5.079 62.516 o
2 7 5 2.057 5.458 1.784 1084.580 o
2 7 6 506.295 494.170 11.340 8.653 o
2 7 7 1.493 3.729 2.875 576.934 o
2 7 8 84.055 85.353 7.350 50.009 o
2 7 9 130.344 127.998 9.342 30.926 o
2 7 10 0.076 1.732 4.796 237.463 o
2 7 11 133.061 123.612 10.352 27.801 o
2 7 12 0.359 0.138 3.242 519.614 o
2 8 0 475.954 423.398 21.749 6.005 o
2 8 1 1119.010 1072.410 23.897 2.469 o
2 8 2 10.021 5.765 2.269 533.257 o
2 8 3 1115.360 1050.210 19.038 2.753 o
2 8 4 1017.710 946.039 29.419 2.428 o
2 8 5 102.598 107.833 6.032 51.173 o
2 8 6 114.473 105.276 5.817 49.801 o
2 8 7 16.040 16.057 4.003 214.072 o
2 8 8 9.349 10.901 3.723 278.876 o
2 8 9 5.844 12.670 4.538 217.231 o
2 8 10 26.907 34.672 5.528 113.052 o
2 8 11 12.259 10.760 7.687 83.722 o
2 9 0 0.085 0.839 5.606 175.563 o
2 9 1 243.312 253.974 12.863 15.199 o
2 9 2 12.075 17.684 4.525 191.030 o
2 9 3 394.663 401.502 21.835 6.551 o
2 9 4 2.246 3.973 2.395 745.431 o
2 9 5 18.587 16.141 3.076 271.262 o
2 9 6 7.870 4.241 2.555 524.100 o
2 9 7 63.425 73.922 7.457 55.645 o
2 9 8 14.926 28.402 13.268 29.517 o
2 9 9 13.296 14.438 4.361 202.316 o
2 9 10 3.325 5.919 4.629 231.614 o
2 10 0 0.908 -2.003 7.654 94.198 o
2 10 1 19.143 21.025 6.460 102.802 o
2 10 2 29.948 28.908 5.189 121.889 o
2 10 3 47.904 35.840 5.726 91.147 o
2 10 4 4.629 7.309 3.506 354.683 o
2 10 5 39.658 33.645 6.944 76.947 o
2 10 6 619.292 556.794 20.312 5.181 o
2 10 7 73.129 74.028 7.852 50.235 o
2 10 8 18.130 10.848 3.965 218.439 o
2 10 9 9.718 14.545 4.322 216.595 o
2 11 0 37.687 35.652 8.581 57.159 o
2 11 1 116.249 130.275 10.586 28.139 o
2 11 2 13.980 9.635 4.073 228.518 o
2 11 3 22.585 19.683 4.641 158.674 o
2 11 4 18.258 22.804 4.853 154.957 o
2 11 5 390.599 378.510 30.324 4.347 o
2 11 6 96.167 82.146 10.998 30.305 o
2 11 7 15.828 19.433 5.710 128.690 o
2 12 1 91.600 70.188 11.480 29.414 o
2 12 2 29.231 32.722 5.988 100.958 o
2 12 3 55.660 57.709 7.414 60.572 o
3 -9 0 23.102 36.894 10.496 43.530 o
3 -9 1 117.908 117.688 17.346 14.472 o
3 -8 0 24.494 33.465 9.600 50.751 o
3 -8 1 19.764 10.668 7.273 87.800 o
3 -8 2 51.782 78.260 14.124 23.214 o
3 -8 3 2.681 6.434 7.651 91.126 o
3 -8 4 33.602 42.608 10.761 39.933 o
3 -7 0 4.956 12.096 7.014 103.453 o
3 -7 1 185.670 205.214 20.286 9.944 o
3 -7 2 195.350 194.628 20.155 9.990 o
3 -7 3 150.117 175.048 19.225 11.419 o
3 -7 4 19.097 24.353 9.054 58.482 o
3 -7 5 0.513 2.890 5.702 166.713 o
3 -7 6 54.209 62.975 13.070 26.684 o
3 -6 0 158.047 243.506 20.316 10.015 o
3 -6 1 90.452 98.801 13.167 23.432 o
3 -6 2 127.528 132.291 15.894 16.116 o
3 -6 3 0.124 21.010 8.045 80.414 o
3 -6 4 77.183 70.882 12.013 28.563 o
3 -6 5 9.957 19.730 7.541 85.422 o
3 -6 6 27.824 48.237 10.383 42.800 o
3 -6 7 32.194 42.890 7.765 66.915 o
3 -6 8 2.140 11.202 5.301 177.719 o
3 -5 0 307.719 302.664 20.898 7.937 o
3 -5 1 100.472 112.126 9.086 35.896 o
3 -5 2 190.906 192.780 17.640 12.138 o
3 -5 3 550.816 592.196 31.047 3.537 o
3 -5 4 119.181 112.655 13.625 20.737 o
3 -5 5 32.273 36.827 16.926 18.036 o
3 -5 6 91.689 86.818 18.212 14.133 o
3 -5 7 14.785 20.607 5.960 121.072 o
3 -5 8 0.681 -1.377 3.740 389.398 o
3 -5 9 1.117 -1.799 6.467 131.325 o
3 -4 0 358.991 355.990 11.400 12.262 o
3 -4 1 139.869 124.559 7.140 37.633 o
3 -4 2 304.831 302.784 14.065 12.110 o
3 -4 3 602.370 608.672 20.835 5.034 o
3 -4 4 9.087 12.751 4.640 199.342 o
3 -4 5 0.764 7.308 4.839 220.267 o
3 -4 6 116.209 136.088 11.394 25.633 o
3 -4 7 291.682 310.920 17.312 10.028 o
3 -4 8 131.889 140.602 17.655 13.600 o
3 -4 9 44.065 33.036 6.778 77.429 o
3 -4 10 87.504 96.097 17.862 14.593 o
3 -3 0 108.925 107.811 7.696 41.237 o
3 -3 1 59.289 61.233 5.901 74.994 o
3 -3 2 82.809 61.100 8.917 42.727 o
3 -3 3 506.089 530.110 39.332 2.673 o
3 -3 4 49.814 43.755 6.127 81.259 o
3 -3 5 13.588 6.567 4.234 223.589 o
3 -3 6 32.596 38.374 9.693 47.939 o
3 -3 7 1.646 2.167 7.022 110.136 o
3 -3 8 466.972 486.786 33.104 3.540 o
3 -3 9 28.750 77.527 14.767 22.483 o
3 -3 10 14.235 10.462 8.641 67.179 o
3 -3 11 2.439 -0.581 6.009 149.678 o
3 -2 0 2433.350 2326.960 24.693 0.813 o
3 -2 1 486.959 469.992 12.453 8.697 o
3 -2 2 221.694 236.208 11.924 17.258 o
3 -2 3 122.177 138.330 6.045 43.661 o
3 -2 4 48.855 57.040 6.396 74.728 o
3 -2 5 34.532 36.557 7.201 74.865 o
3 -2 6 100.187 129.658 10.601 29.386 o
3 -2 7 41.909 42.001 9.719 45.781 o
3 -2 8 7.775 3.731 5.673 153.815 o
3 -2 9 48.480 61.524 12.901 27.666 o
3 -2 10 9.820 2.512 7.163 99.478 o
3 -2 11 9.255 16.317 10.107 50.803 o
3 -1 0 2911.570 2972.300 22.155 0.591 o
3 -1 1 1588.730 1601.020 15.285 1.681 o
3 -1 2 548.803 518.854 10.002 8.326 o
3 -1 3 7.423 7.607 1.909 675.787 o
3 -1 4 5.004 3.285 2.362 670.927 o
3 -1 5 32.400 45.168 5.846 96.640 o
3 -1 6 395.910 378.165 16.631 8.694 o
3 -1 7 17.942 9.274 7.157 91.763 o
3 -1 8 132.102 176.544 18.206 12.671 o
3 -1 9 18.617 15.734 7.218 88.085 o
3 -1 10 72.348 86.857 15.732 18.563 o
3 -1 11 6.727 3.433 6.484 122.104 o
3 -1 12 196.548 231.709 27.015 6.226 o
3 0 0 114.802 145.172 6.834 41.072 o
3 0 1 1047.030 1157.640 14.508 3.016 o
3 0 2 756.426 794.232 12.997 4.936 o
3 0 3 131.461 197.529 12.200 21.257 o
3 0 4 1119.570 1175.330 18.869 2.619 o
3 0 5 528.161 526.636 13.574 7.560 o
3 0 6 49.638 154.517 11.838 28.154 o
3 0 7 43.505 55.541 9.419 46.537 o
3 0 8 3.290 7.095 5.843 150.404 o
3 0 9 965.485 1059.380 43.197 1.686 o
3 0 10 16.690 23.658 8.686 63.646 o
3 0 11 41.433 41.363 10.902 38.212 o
3 0 12 94.313 117.178 18.524 13.431 o
3 1 0 479.016 472.133 12.834 8.654 o
3 1 1 443.560 448.592 11.942 9.633 o
3 1 2 7.332 14.126 3.394 319.152 o
3 1 3 1571.290 1420.020 19.284 1.729 o
3 1 4 1715.300 1689.260 19.798 1.445 o
3 1 5 300.708 323.104 10.182 15.054 o
3 1 6 161.202 158.968 7.827 30.906 o
3 1 7 182.011 183.677 10.786 21.826 o
3 1 8 114.436 117.565 9.496 32.459 o
3 1 9 35.624 22.179 7.277 76.497 o
3 1 10 0.508 -2.586 5.369 191.242 o
3 1 11 38.446 35.264 10.060 44.432 o
3 1 12 3.258 1.675 5.041 205.100 o
3 2 0 810.030 862.374 17.176 4.071 o
3 2 1 34.947 37.125 2.459 193.661 o
3 2 2 1.955 1.810 1.196 2147.330 o
3 2 3 107.399 115.778 7.478 41.867 o
3 2 4 449.956 414.422 7.760 11.461 o
3 2 5 164.564 151.448 5.790 36.605 o
3 2 6 26.663 39.165 8.479 60.800 o
3 2 7 290.661 269.529 10.326 16.100 o
3 2 8 284.245 298.398 13.639 12.911 o
3 2 9 879.736 855.666 33.931 2.404 o
3 2 10 14.319 14.622 6.982 96.329 o
3 2 11 17.818 16.294 7.373 85.324 o
3 2 12 79.979 100.592 15.421 18.721 o
3 2 13 9.029 6.084 5.617 152.257 o
3 3 0 6439.720 6513.190 47.946 0.136 o
3 3 1 40.878 60.142 4.133 116.813 o
3 3 2 1127.960 1106.030 15.085 2.851 o
3 3 3 527.088 536.347 11.023 8.221 o
3 3 4 16.259 22.247 3.871 211.159 o
3 3 5 0.577 1.594 1.083 3214.270 o
3 3 6 0.310 9.306 2.021 911.453 o
3 3 7 108.258 107.406 9.847 32.297 o
3 3 8 142.684 131.563 12.040 22.662 o
3 3 9 20.638 30.853 7.230 82.518 o
3 3 10 28.014 25.888 7.451 76.435 o
3 3 11 0.576 -4.747 5.081 213.114 o
3 3 12 66.967 68.816 12.441 27.840 o
3 3 13 6.661 15.091 7.505 89.366 o
3 4 0 154.879 148.086 10.466 25.108 o
3 4 1 1922.110 2022.530 27.230 1.089 o
3 4 2 4643.520 4866.680 60.012 0.223 o
3 4 3 33.760 43.998 3.991 140.404 o
3 4 4 480.570 463.210 7.511 10.464 o
3 4 5 15.153 19.544 3.712 230.842 o
3 4 6 362.138 363.855 9.129 13.481 o
3 4 7 8.810 10.194 3.599 298.018 o
3 4 8 151.248 144.060 12.216 21.552 o
3 4 9 48.625 48.402 8.743 51.528 o
3 4 10 2.077 6.654 5.233 187.778 o
3 4 11 77.778 64.759 10.408 35.320 o
3 4 12 2.571 4.800 5.365 180.278 o
3 4 13 29.610 33.324 9.448 51.075 o
3 5 0 2073.720 2045.540 26.433 1.012 o
3 5 1 126.623 149.007 4.770 46.761 o
3 5 2 809.105 798.353 10.052 4.928 o
3 5 3 44.302 47.608 2.859 148.725 o
3 5 4 290.635 275.672 7.042 19.144 o
3 5 5 23.281 25.132 2.564 258.295 o
3 5 6 19.371 15.672 2.330 333.160 o
3 5 7 401.825 447.357 10.668 10.881 o
3 5 8 994.671 997.441 29.775 2.402 o
3 5 9 607.984 542.660 24.050 4.558 o
3 5 10 40.573 34.497 7.611 67.324 o
3 5 11 183.125 219.903 17.873 11.832 o
3 5 12 1.538 6.936 6.094 141.758 o
3 6 0 263.475 278.327 7.381 20.075 o
3 6 1 1505.160 1419.750 14.916 1.898 o
3 6 2 196.320 225.057 6.989 26.627 o
3 6 3 248.261 239.710 7.862 21.340 o
3 6 4 95.186 93.947 4.517 65.198 o
3 6 5 16.266 17.194 2.364 350.632 o
3 6 6 272.745 298.470 8.501 18.024 o
3 6 7 1.143 1.458 2.096 1077.920 o
3 6 8 534.327 527.792 21.142 5.531 o
3 6 9 14.467 32.294 6.892 92.259 o
3 6 10 230.862 212.442 16.525 12.315 o
3 6 11 153.405 115.565 12.828 20.863 o
3 6 12 70.735 100.981 13.485 23.513 o
3 7 0 472.757 477.486 11.669 9.106 o
3 7 1 19.316 21.259 3.675 214.335 o
3 7 2 1040.330 1025.220 16.140 3.126 o
3 7 3 76.906 76.594 4.574 76.848 o
3 7 4 16.538 15.309 2.259 368.410 o
3 7 5 94.714 89.093 4.962 63.162 o
3 7 6 252.890 254.006 9.181 19.102 o
3 7 7 0.155 1.554 2.839 658.385 o
3 7 8 85.160 89.023 8.955 40.042 o
3 7 9 79.979 95.405 10.250 34.161 o
3 7 10 93.479 109.739 11.676 27.185 o
3 7 11 3.729 9.320 4.674 219.826 o
3 7 12 137.678 127.424 14.859 17.519 o
3 8 0 275.556 226.889 14.890 12.784 o
3 8 1 119.517 117.862 7.484 39.750 o
3 8 2 1275.460 1221.380 35.435 1.668 o
3 8 3 180.614 162.323 10.447 23.141 o
3 8 4 327.624 316.948 9.585 14.807 o
3 8 5 20.062 23.813 2.983 250.588 o
3 8 6 1188.820 1120.530 16.499 2.636 o
3 8 7 169.621 169.390 8.703 27.471 o
3 8 8 69.568 85.310 7.477 52.491 o
3 8 9 93.165 105.109 8.656 39.241 o
3 8 10 11.170 7.360 3.890 261.915 o
3 8 11 3.241 2.225 3.117 483.775 o
3 9 0 74.052 217.644 16.726 15.179 o
3 9 1 69.275 62.742 8.828 45.422 o
3 9 2 569.233 574.680 20.615 5.334 o
3 9 3 67.290 92.145 6.129 63.098 o
3 9 4 5.173 1.871 2.042 835.484 o
3 9 5 26.179 24.311 3.399 201.589 o
3 9 6 3.077 4.610 1.946 930.751 o
3 9 7 70.267 63.476 6.663 62.145 o
3 9 8 6.583 9.624 3.265 362.948 o
3 9 9 0.473 5.455 3.118 504.120 o
3 9 10 56.127 46.223 6.622 71.085 o
3 10 0 0.343 -0.851 4.401 284.661 o
3 10 1 53.686 44.592 8.128 56.188 o
3 10 2 0.920 -0.830 3.854 364.715 o
3 10 3 6.081 5.362 2.321 620.624 o
3 10 4 28.911 30.468 5.324 118.492 o
3 10 5 84.144 67.137 5.429 67.689 o
3 10 6 6.818 14.579 3.802 274.708 o
3 10 7 42.388 50.155 6.159 83.120 o
3 10 8 50.009 53.788 10.021 41.560 o
3 10 9 23.909 33.800 6.064 103.128 o
3 11 0 87.729 96.105 12.487 25.533 o
3 11 1 1.746 9.245 5.944 146.452 o
3 11 2 84.974 77.966 10.641 32.882 o
3 11 3 62.699 43.319 8.417 51.666 o
3 11 4 602.017 577.728 38.737 2.579 o
3 11 5 59.270 56.565 8.502 50.293 o
3 11 6 63.545 71.882 5.815 71.585 o
3 11 7 20.020 19.246 11.958 35.763 o
3 12 0 18.761 22.641 7.234 85.703 o
3 12 1 4.872 3.328 4.945 204.829 o
3 12 2 124.750 128.312 14.447 18.631 o
3 12 3 249.467 271.689 19.724 9.267 o
3 12 4 40.153 36.444 8.066 61.803 o
3 12 5 6.154 12.770 5.229 171.087 o
4 -8 0 7.732 40.130 10.902 42.596 o
4 -8 1 3.280 10.191 7.430 94.744 o
4 -8 2 32.804 24.578 8.421 61.809 o
4 -7 0 63.010 70.095 12.701 27.165 o
4 -7 1 26.273 43.767 10.512 42.463 o
4 -7 2 111.795 142.221 17.816 13.761 o
4 -7 3 14.105 11.467 5.880 129.967 o
4 -7 4 6.289 6.921 4.874 200.288 o
4 -7 5 22.751 21.796 8.798 60.763 o
4 -6 0 52.321 48.368 9.643 44.072 o
4 -6 1 17.532 27.131 8.582 64.153 o
4 -6 2 13.506 15.156 7.282 90.011 o
4 -6 3 0.709 1.298 4.498 267.197 o
4 -6 4 39.726 29.332 8.578 57.478 o
4 -6 5 9.633 20.219 7.484 86.606 o
4 -6 6 20.873 36.311 10.398 44.626 o
4 -5 0 50.984 45.444 8.785 50.993 o
4 -5 1 843.606 840.734 37.172 2.238 o
4 -5 2 38.714 37.956 6.914 76.816 o
4 -5 3 204.112 211.086 13.931 15.673 o
4 -5 4 66.755 70.635 12.261 28.429 o
4 -5 5 184.825 185.131 19.125 10.974 o
4 -5 6 41.861 49.830 8.202 57.937 o
4 -5 7 24.001 23.790 6.506 96.947 o
4 -5 8 64.114 78.123 10.150 37.380 o
4 -4 0 418.493 384.797 16.003 8.675 o
4 -4 1 88.244 83.119 7.337 49.413 o
4 -4 2 867.820 881.617 25.584 3.061 o
4 -4 3 120.126 114.712 14.150 19.593 o
4 -4 4 298.326 306.323 17.148 10.072 o
4 -4 5 59.650 65.382 8.612 48.480 o
4 -4 6 152.374 152.746 19.077 11.678 o
4 -4 7 3.444 4.740 3.683 348.820 o
4 -4 8 119.510 120.535 11.837 24.731 o
4 -4 9 0.030 -1.343 3.542 442.159 o
4 -3 0 497.048 482.789 16.713 7.135 o
4 -3 1 3.827 3.550 3.096 468.339 o
4 -3 2 30.280 31.702 4.564 138.096 o
4 -3 3 63.928 61.741 8.264 50.558 o
4 -3 4 20.035 13.892 7.414 83.989 o
4 -3 5 55.776 47.441 7.344 62.873 o
4 -3 6 0.568 6.119 4.234 286.343 o
4 -3 7 3.697 4.514 6.866 112.041 o
4 -3 8 12.553 12.299 7.341 90.189 o
4 -3 9 15.714 16.119 8.929 62.022 o
4 -3 10 38.447 54.639 14.154 24.306 o
4 -2 0 1.794 3.780 1.911 1079.580 o
4 -2 1 1816.450 1777.380 24.598 1.263 o
4 -2 2 235.461 228.824 7.281 23.213 o
4 -2 3 17.385 11.806 2.345 368.007 o
4 -2 4 51.147 55.289 15.021 21.382 o
4 -2 5 697.797 695.094 25.085 3.819 o
4 -2 6 265.416 290.019 18.079 10.015 o
4 -2 7 25.129 25.585 6.161 103.252 o
4 -2 8 3.634 10.565 6.960 106.640 o
4 -2 9 171.113 131.636 18.482 12.128 o
4 -2 10 63.634 89.939 16.849 16.724 o
4 -2 11 32.567 26.367 10.896 40.251 o
4 -1 0 962.084 1006.080 14.743 3.470 o
4 -1 1 1502.130 1510.660 18.809 1.766 o
4 -1 2 530.199 512.873 10.018 8.598 o
4 -1 3 348.922 322.021 10.333 13.601 o
4 -1 4 227.673 224.492 12.212 16.888 o
4 -1 5 55.793 48.452 6.477 72.516 o
4 -1 6 230.426 227.499 13.646 15.062 o
4 -1 7 64.307 79.559 9.078 43.259 o
4 -1 8 41.625 32.589 6.991 75.589 o
4 -1 9 2.431 -2.749 5.342 188.095 o
4 -1 10 44.661 90.919 16.090 18.618 o
4 -1 11 0.933 4.561 6.651 121.927 o
4 0 0 47.019 46.512 3.526 130.405 o
4 0 1 86.746 70.735 3.596 82.074 o
4 0 2 265.844 286.486 11.825 15.152 o
4 0 3 19.222 22.215 3.940 197.704 o
4 0 4 4.866 7.365 2.637 532.559 o
4 0 5 89.483 97.038 7.087 49.189 o
4 0 6 4.217 2.025 2.794 559.369 o
4 0 7 11.717 9.043 4.147 232.890 o
4 0 8 22.989 41.788 8.314 63.445 o
4 0 9 17.548 14.105 7.025 93.329 o
4 0 10 112.790 122.648 17.264 14.634 o
4 0 11 17.145 13.171 7.967 75.803 o
4 0 12 44.653 43.974 12.089 31.791 o
4 1 0 1.278 8.606 2.872 528.293 o
4 1 1 539.746 493.714 13.862 7.528 o
4 1 2 1976.370 2140.160 34.095 0.955 o
4 1 3 48.948 39.738 4.667 108.314 o
4 1 4 1209.080 1222.940 23.945 2.194 o
4 1 5 436.748 437.286 14.978 8.582 o
4 1 6 20.019 25.312 4.057 184.962 o
4 1 7 58.841 54.067 5.590 80.957 o
4 1 8 26.866 22.005 11.691 36.417 o
4 1 9 10.306 9.767 5.733 142.088 o
4 1 10 234.447 222.379 22.212 8.204 o
4 1 11 20.230 16.039 8.313 68.726 o
4 1 12 0.488 7.519 5.638 165.696 o
4 2 0 1178.070 1115.480 13.041 2.802 o
4 2 1 0.617 1.374 1.493 2014.280 o
4 2 2 1581.060 1606.380 22.998 1.548 o
4 2 3 1239.500 1230.700 15.769 2.450 o
4 2 4 639.529 605.033 11.939 6.535 o
4 2 5 7.211 9.494 2.522 494.263 o
4 2 6 46.846 47.836 5.771 87.203 o
4 2 7 770.030 761.981 19.833 4.125 o
4 2 8 167.729 177.706 9.706 25.020 o
4 2 9 16.467 11.836 6.490 108.181 o
4 2 10 15.244 5.484 4.845 180.036 o
4 2 11 128.433 120.006 16.634 15.180 o
4 2 12 7.839 29.237 10.055 50.324 o
4 3 0 610.739 594.051 9.407 7.321 o
4 3 1 329.929 346.284 8.961 14.749 o
4 3 2 380.486 361.898 8.913 13.156 o
4 3 3 4.193 5.792 1.613 1013.560 o
4 3 4 560.311 577.213 10.696 7.685 o
4 3 5 131.099 125.863 5.118 46.941 o
4 3 6 329.157 340.363 9.029 14.814 o
4 3 7 913.844 851.556 18.639 3.583 o
4 3 8 1.359 2.420 4.581 252.107 o
4 3 9 103.234 95.274 12.509 24.603 o
4 3 10 79.536 65.964 11.039 32.305 o
4 3 11 71.546 60.379 11.496 31.373 o
4 3 12 11.033 6.582 7.279 94.380 o
4 4 0 2407.440 2391.320 40.252 0.706 o
4 4 1 210.045 195.839 6.415 27.724 o
4 4 2 17.094 14.756 2.307 360.360 o
4 4 3 975.271 948.534 13.198 3.620 o
4 4 4 1938.330 2026.310 18.864 1.166 o
4 4 5 1566.210 1486.290 20.716 1.668 o
4 4 6 1.984 1.542 1.621 1483.920 o
4 4 7 464.163 453.812 17.555 7.278 o
4 4 8 340.338 336.512 11.132 13.084 o
4 4 9 13.029 16.198 5.904 127.537 o
4 4 10 137.667 108.510 13.074 21.202 o
4 4 11 20.359 40.435 9.592 50.957 o
4 4 12 12.412 13.005 7.976 77.786 o
4 5 0 562.799 541.277 11.812 7.588 o
4 5 1 33.822 33.320 3.261 173.958 o
4 5 2 231.646 262.015 6.562 23.353 o
4 5 3 1202.310 1310.560 13.746 2.511 o
4 5 4 968.171 997.642 13.050 3.569 o
4 5 5 105.579 95.733 4.856 58.993 o
4 5 6 4.662 2.616 1.736 1022.000 o
4 5 7 766.345 744.627 21.136 4.011 o
4 5 8 522.986 500.650 19.318 6.132 o
4 5 9 147.554 153.719 14.229 17.825 o
4 5 10 23.046 31.783 8.051 68.489 o
4 5 11 3.631 4.504 4.565 239.043 o
4 5 12 88.731 82.440 13.291 23.602 o
4 6 0 356.965 330.915 10.611 13.099 o
4 6 1 79.207 88.768 9.177 39.753 o
4 6 2 197.578 155.173 10.784 21.762 o
4 6 3 173.115 169.604 6.077 33.564 o
4 6 4 29.422 29.834 2.975 202.300 o
4 6 5 0.416 2.272 2.355 899.892 o
4 6 6 531.505 550.557 11.861 7.864 o
4 6 7 109.442 113.824 5.973 49.165 o
4 6 8 115.925 119.050 6.484 44.733 o
4 6 9 161.633 167.882 13.842 17.748 o
4 6 10 0.156 0.550 3.326 494.134 o
4 6 11 87.056 88.450 12.011 27.281 o
4 6 12 36.703 58.197 10.581 39.637 o
4 7 0 59.795 56.200 5.186 85.201 o
4 7 1 54.276 62.958 9.800 41.648 o
4 7 2 446.906 453.752 16.903 7.660 o
4 7 3 58.352 62.950 4.428 94.444 o
4 7 4 812.330 814.659 15.892 4.294 o
4 7 5 155.146 166.299 8.859 28.404 o
4 7 6 255.885 246.537 8.248 20.273 o
4 7 7 201.622 202.150 7.826 25.581 o
4 7 8 17.840 13.214 3.922 218.130 o
4 7 9 275.760 259.939 16.884 10.901 o
4 7 10 6.924 3.712 4.762 211.537 o
4 7 11 298.574 254.441 19.665 8.880 o
4 7 12 5.203 19.330 6.833 105.233 o
4 8 0 20.674 30.823 4.625 152.491 o
4 8 1 25.126 23.535 5.113 133.752 o
4 8 2 189.177 157.603 8.698 26.420 o
4 8 3 0.741 1.831 2.569 763.744 o
4 8 4 482.103 490.724 10.407 9.304 o
4 8 5 8.010 11.513 2.481 471.681 o
4 8 6 160.934 158.599 7.073 33.021 o
4 8 7 217.685 213.639 8.394 23.124 o
4 8 8 304.887 308.484 14.711 11.585 o
4 8 9 0.341 3.258 4.509 262.821 o
4 8 10 159.569 181.684 15.462 15.289 o
4 8 11 74.053 96.839 12.411 26.574 o
4 9 0 750.534 737.689 27.118 3.367 o
4 9 1 102.396 109.295 10.889 29.074 o
4 9 2 29.781 31.691 6.549 89.491 o
4 9 3 7.825 11.325 3.429 321.720 o
4 9 4 31.983 29.944 4.511 138.495 o
4 9 5 107.578 111.736 7.558 41.791 o
4 9 6 64.379 70.539 4.948 81.285 o
4 9 7 48.612 47.724 6.228 79.388 o
4 9 8 98.417 87.311 7.612 45.269 o
4 9 9 11.326 8.919 3.652 280.512 o
4 9 10 137.998 131.400 11.785 23.497 o
4 10 0 3.598 0.877 3.671 367.509 o
4 10 1 216.098 195.238 14.999 14.320 o
4 10 2 11.841 11.959 5.216 160.901 o
4 10 3 44.596 52.593 8.085 57.963 o
4 10 4 242.535 208.398 33.064 4.347 o
4 10 5 11.127 11.497 4.658 194.091 o
4 10 6 101.643 77.480 9.808 34.691 o
4 10 7 42.904 47.478 4.508 113.738 o
4 10 8 3.854 10.961 3.825 301.380 o
4 10 9 255.446 274.960 24.202 6.931 o
4 11 0 0.120 7.301 4.894 217.926 o
4 11 1 53.447 57.090 9.048 47.296 o
4 11 2 3.414 -0.387 3.678 372.344 o
4 11 3 41.982 42.972 7.708 64.204 o
4 11 4 24.180 18.740 5.650 121.083 o
4 11 5 0.253 8.382 3.732 353.049 o
4 11 6 97.913 88.522 8.186 42.138 o
4 11 7 21.518 20.088 7.605 78.280 o
4 11 8 5.463 9.043 3.685 314.755 o
4 12 0 3.047 45.662 9.542 54.578 o
4 12 1 219.192 193.486 17.339 11.945 o
4 12 2 41.657 45.696 8.853 52.422 o
4 12 3 96.839 94.566 11.762 27.206 o
4 12 4 22.238 31.739 7.202 81.928 o
4 12 5 5.222 5.028 4.000 290.105 o
5 -7 0 3.747 14.736 7.991 81.194 o
5 -7 1 39.505 69.719 13.913 24.614 o
5 -7 2 5.308 12.842 7.392 93.453 o
5 -7 3 10.307 15.508 7.898 79.576 o
5 -6 0 8.576 23.391 9.715 54.065 o
5 -6 1 46.269 54.156 12.396 29.977 o
5 -6 2 7.179 21.161 8.601 68.339 o
5 -6 3 0.454 14.878 7.602 91.034 o
5 -6 4 6.522 6.301 6.891 107.972 o
5 -6 5 0.017 -3.284 5.803 164.866 o
5 -5 0 297.928 292.121 22.992 7.115 o
5 -5 1 105.861 102.775 9.396 34.532 o
5 -5 2 204.987 198.265 19.881 10.060 o
5 -5 3 58.676 67.601 9.633 41.680 o
5 -5 4 51.829 48.982 22.110 10.642 o
5 -5 5 62.599 61.515 12.266 29.023 o
5 -5 6 0.094 4.501 5.982 151.138 o
5 -5 7 121.847 127.060 12.857 21.972 o
5 -4 0 152.659 156.445 8.999 28.664 o
5 -4 1 153.329 153.654 7.748 32.217 o
5 -4 2 0.920 5.648 3.124 492.650 o
5 -4 3 219.047 192.205 19.199 10.432 o
5 -4 4 1.908 19.831 8.907 65.980 o
5 -4 5 53.355 49.344 8.449 52.838 o
5 -4 6 1.527 -2.001 5.157 204.021 o
5 -4 7 189.180 229.852 25.099 7.058 o
5 -4 8 0.906 1.984 4.234 297.047 o
5 -3 0 155.347 156.780 8.392 30.046 o
5 -3 1 407.552 397.126 13.197 10.022 o
5 -3 2 560.217 553.537 18.490 5.921 o
5 -3 3 22.946 25.541 8.770 60.496 o
5 -3 4 2.411 4.666 5.222 190.223 o
5 -3 5 12.635 6.261 4.408 214.560 o
5 -3 6 28.759 24.231 7.085 82.520 o
5 -3 7 7.864 9.571 5.319 166.003 o
5 -3 8 4.601 21.116 8.801 66.368 o
5 -3 9 36.395 39.892 12.074 32.725 o
5 -2 0 12.140 14.577 3.051 321.395 o
5 -2 1 4476.670 4404.680 40.781 0.267 o
5 -2 2 104.770 116.674 6.931 44.924 o
5 -2 3 379.897 379.278 12.244 11.123 o
5 -2 4 184.746 188.040 12.844 18.145 o
5 -2 5 370.256 378.271 25.910 5.485 o
5 -2 6 7.836 12.655 7.871 81.973 o
5 -2 7 120.798 129.899 12.523 22.716 o
5 -2 8 14.772 12.991 5.734 133.398 o
5 -2 9 238.337 238.317 25.619 6.551 o
5 -2 10 16.987 24.352 10.687 43.968 o
5 -1 0 133.648 142.787 7.823 34.843 o
5 -1 1 1007.570 1020.030 18.492 3.079 o
5 -1 2 289.174 315.522 13.025 13.111 o
5 -1 3 53.916 63.058 4.950 90.084 o
5 -1 4 0.609 2.108 3.086 544.682 o
5 -1 5 627.361 653.521 23.257 4.402 o
5 -1 6 14.189 7.544 3.920 244.317 o
5 -1 7 307.734 305.554 17.768 9.580 o
5 -1 8 89.847 95.745 10.761 31.141 o
5 -1 9 63.635 75.561 14.819 21.010 o
5 -1 10 6.068 5.010 8.186 78.768 o
5 0 0 0.824 5.573 2.137 920.992 o
5 0 1 662.653 649.594 13.904 5.838 o
5 0 2 146.270 150.159 7.616 33.589 o
5 0 3 1.695 -0.307 2.742 677.010 o
5 0 4 85.121 82.338 7.889 46.651 o
5 0 5 373.429 373.146 19.691 7.615 o
5 0 6 24.426 22.046 6.941 88.236 o
5 0 7 10.159 18.278 5.518 144.709 o
5 0 8 0.011 9.316 5.076 200.773 o
5 0 9 17.696 31.558 6.969 88.873 o
5 0 10 44.938 55.407 13.207 27.000 o
5 0 11 2.917 2.572 5.823 155.935 o
5 1 0 310.129 312.929 12.543 13.043 o
5 1 1 18.124 30.132 3.339 222.682 o
5 1 2 744.841 765.544 15.792 4.733 o
5 1 3 126.083 151.330 9.026 31.228 o
5 1 4 75.889 106.447 10.281 33.878 o
5 1 5 69.930 72.727 6.045 66.455 o
5 1 6 146.913 145.512 8.800 30.211 o
5 1 7 89.252 109.618 9.640 34.995 o
5 1 8 26.253 15.082 4.128 178.624 o
5 1 9 23.255 15.620 6.628 97.742 o
5 1 10 2.104 3.738 4.852 220.793 o
5 1 11 69.414 82.913 15.717 18.742 o
5 2 0 2429.270 2501.600 25.689 0.778 o
5 2 1 0.480 1.235 2.558 794.735 o
5 2 2 1.727 1.079 1.388 1953.800 o
5 2 3 1096.220 1095.870 21.861 2.597 o
5 2 4 28.765 31.587 4.450 144.248 o
5 2 5 203.491 204.554 9.211 22.889 o
5 2 6 83.258 103.036 13.374 23.146 o
5 2 7 126.134 130.696 8.564 33.847 o
5 2 8 58.632 51.929 8.129 53.998 o
5 2 9 39.739 41.933 7.218 71.253 o
5 2 10 47.203 60.354 12.228 30.355 o
5 2 11 53.284 50.305 11.659 32.699 o
5 2 12 29.530 32.700 11.368 37.389 o
5 3 0 1078.790 1084.910 14.667 3.020 o
5 3 1 497.482 510.599 10.494 8.917 o
5 3 2 522.977 547.585 11.464 8.084 o
5 3 3 853.653 885.073 13.989 4.149 o
5 3 4 10.412 5.945 1.982 591.431 o
5 3 5 430.547 401.017 10.962 10.648 o
5 3 6 339.533 372.766 12.591 11.750 o
5 3 7 618.706 579.496 16.693 5.849 o
5 3 8 54.227 33.349 4.998 100.207 o
5 3 9 334.956 328.123 24.978 6.055 o
5 3 10 3.913 4.782 5.753 155.744 o
5 3 11 10.850 3.011 5.861 140.971 o
5 3 12 7.040 8.728 7.414 93.144 o
5 4 0 72.575 73.115 4.024 85.984 o
5 4 1 32.377 33.443 3.888 155.101 o
5 4 2 11.749 14.307 2.687 370.882 o
5 4 3 1025.050 1059.040 18.366 2.992 o
5 4 4 1.949 1.627 1.428 1759.110 o
5 4 5 187.850 159.137 6.602 31.236 o
5 4 6 88.589 84.561 4.964 66.328 o
5 4 7 283.718 275.857 23.487 7.054 o
5 4 8 81.753 80.344 8.498 43.774 o
5 4 9 63.184 60.450 8.153 51.726 o
5 4 10 7.020 4.357 5.377 170.044 o
5 4 11 78.229 108.891 15.468 18.556 o
5 4 12 30.261 18.738 9.208 54.787 o
5 5 0 10.307 8.885 2.325 485.711 o
5 5 1 1171.920 1226.950 48.146 1.318 o
5 5 2 149.356 156.604 6.967 34.829 o
5 5 3 338.385 332.607 10.339 13.733 o
5 5 4 443.143 432.821 12.222 9.644 o
5 5 5 126.625 126.506 5.644 45.630 o
5 5 6 11.188 9.461 2.413 450.255 o
5 5 7 16.542 12.850 2.847 316.285 o
5 5 8 12.338 8.161 2.625 408.106 o
5 5 9 290.215 280.826 15.332 11.639 o
5 5 10 35.934 38.786 8.455 58.495 o
5 5 11 133.553 142.845 16.752 14.659 o
5 5 12 6.939 5.753 5.091 185.635 o
5 6 0 1484.180 1600.290 22.828 1.649 o
5 6 1 435.945 436.720 11.862 9.873 o
5 6 2 232.780 266.391 9.384 19.482 o
5 6 3 183.049 186.209 7.844 27.628 o
5 6 4 6.229 2.759 2.611 560.523 o
5 6 5 0.140 2.056 2.915 619.073 o
5 6 6 272.774 265.542 8.909 18.294 o
5 6 7 87.526 86.635 5.608 61.352 o
5 6 8 8.826 10.341 4.454 217.292 o
5 6 9 74.513 70.813 8.170 48.065 o
5 6 10 38.676 36.935 8.263 60.012 o
5 6 11 26.752 20.159 7.427 78.750 o
5 6 12 0.105 9.737 6.069 142.931 o
5 7 0 21.107 33.545 4.049 172.462 o
5 7 1 107.948 117.929 6.749 45.101 o
5 7 2 91.811 104.730 6.355 52.296 o
5 7 3 331.926 336.737 14.518 10.999 o
5 7 4 1039.830 1056.310 25.515 2.535 o
5 7 5 115.373 120.597 8.900 34.402 o
5 7 6 3.119 4.248 2.433 690.413 o
5 7 7 133.028 126.882 6.641 40.373 o
5 7 8 190.799 197.711 18.308 11.498 o
5 7 9 54.487 51.407 6.893 67.541 o
5 7 10 6.240 19.068 5.991 131.118 o
5 7 11 18.928 25.139 7.446 81.057 o
5 8 0 21.716 27.189 5.370 127.565 o
5 8 1 41.894 46.981 6.622 77.346 o
5 8 2 6.066 12.335 4.128 252.045 o
5 8 3 41.762 36.597 5.527 98.992 o
5 8 4 70.252 82.246 7.993 48.983 o
5 8 5 1.195 2.361 4.469 265.310 o
5 8 6 62.242 66.016 6.523 65.878 o
5 8 7 231.554 227.068 9.431 20.414 o
5 8 8 1.536 5.059 2.292 804.762 o
5 8 9 81.629 76.356 9.776 37.227 o
5 8 10 0.856 3.537 3.978 328.866 o
5 8 11 2.298 -0.021 4.006 327.045 o
5 9 0 61.899 69.098 8.606 47.710 o
5 9 1 4.188 8.442 4.601 225.841 o
5 9 2 315.550 318.881 16.258 10.301 o
5 9 3 22.619 16.467 4.614 162.953 o
5 9 4 185.174 171.094 20.553 9.940 o
5 9 5 6.957 8.481 3.508 329.216 o
5 9 6 60.039 58.708 6.447 68.940 o
5 9 7 130.333 120.114 8.840 32.998 o
5 9 8 2.217 1.388 2.714 649.940 o
5 9 9 5.375 -1.479 9.703 57.642 o
5 9 10 7.442 10.421 5.258 169.250 o
5 10 0 0.751 4.363 3.877 342.329 o
5 10 1 348.946 364.107 19.050 8.154 o
5 10 2 118.189 129.344 11.486 25.473 o
5 10 3 891.734 868.017 28.293 2.799 o
5 10 4 17.751 19.395 5.119 147.873 o
5 10 5 0.152 0.213 4.898 230.392 o
5 10 6 15.315 15.417 3.750 235.880 o
5 10 7 51.729 60.344 6.714 68.925 o
5 10 8 21.705 24.821 8.048 70.333 o
5 10 9 6.526 2.368 5.213 183.185 o
5 11 0 17.683 20.683 6.086 114.188 o
5 11 1 58.407 58.336 8.998 46.626 o
5 11 2 31.812 39.746 7.272 74.326 o
5 11 3 0.106 6.883 4.147 298.025 o
5 11 4 39.504 41.715 7.221 71.351 o
5 11 5 4.771 6.103 4.002 289.328 o
5 11 6 0.175 3.831 2.855 617.291 o
5 11 7 40.186 47.828 10.376 41.126 o
5 11 8 12.146 1.982 6.182 127.425 o
5 12 0 103.896 99.900 11.946 26.013 o
5 12 1 16.767 24.208 6.821 94.954 o
5 12 2 68.834 70.477 9.883 38.663 o
5 12 3 52.343 66.890 9.484 43.636 o
5 12 4 2.388 8.710 4.629 229.773 o
5 12 5 86.629 65.645 9.528 38.505 o
6 -6 0 130.602 133.608 11.776 23.869 o
6 -6 1 117.635 119.163 16.947 14.997 o
6 -6 2 158.053 144.316 18.685 12.032 o
6 -6 3 83.899 92.945 15.449 18.665 o
6 -5 0 29.110 32.812 5.941 102.045 o
6 -5 1 167.007 202.824 14.259 16.422 o
6 -5 2 7.398 14.038 6.314 121.357 o
6 -5 3 42.716 45.191 9.269 48.789 o
6 -5 4 3.332 12.861 5.757 149.602 o
6 -5 5 5.586 15.846 7.463 90.709 o
6 -4 0 39.329 36.235 5.169 108.684 o
6 -4 1 116.415 115.112 8.364 36.711 o
6 -4 2 92.395 106.415 15.226 18.611 o
6 -4 3 37.398 45.232 11.411 35.652 o
6 -4 4 2.402 3.302 7.395 98.579 o
6 -4 5 96.859 75.742 15.019 19.375 o
6 -4 6 151.570 118.068 18.741 12.271 o
6 -3 0 226.790 233.265 10.915 18.442 o
6 -3 1 15.904 16.288 3.540 247.470 o
6 -3 2 215.653 204.783 12.272 17.564 o
6 -3 3 29.505 69.244 12.806 29.015 o
6 -3 4 0.028 1.934 7.638 94.533 o
6 -3 5 147.037 129.549 12.586 21.328 o
6 -3 6 71.841 94.548 11.553 29.735 o
6 -3 7 39.165 45.283 8.874 52.842 o
6 -3 8 5.474 6.294 6.869 109.541 o
6 -2 0 146.766 158.300 9.719 27.172 o
6 -2 1 146.438 134.499 8.082 32.993 o
6 -2 2 0.441 -1.089 2.624 785.892 o
6 -2 3 318.853 335.411 25.160 6.058 o
6 -2 4 20.725 24.383 5.851 115.914 o
6 -2 5 15.149 27.397 6.526 101.836 o
6 -2 6 24.353 27.209 6.804 89.380 o
6 -2 7 143.425 124.525 13.011 20.733 o
6 -2 8 14.163 47.268 8.583 62.088 o
6 -2 9 0.841 0.757 5.522 179.223 o
6 -1 0 63.466 51.477 4.962 87.425 o
6 -1 1 41.873 47.320 4.871 107.338 o
6 -1 2 42.149 40.518 4.700 114.063 o
6 -1 3 113.139 122.019 10.181 30.006 o
6 -1 4 0.107 0.649 3.594 424.221 o
6 -1 5 37.265 34.738 8.027 63.419 o
6 -1 6 36.638 52.331 8.345 57.594 o
6 -1 7 534.217 483.475 23.435 5.121 o
6 -1 8 76.645 60.586 9.874 38.339 o
6 -1 9 37.627 31.161 11.553 35.599 o
6 0 0 2.726 43.447 11.239 40.706 o
6 0 1 65.893 57.601 7.044 60.950 o
6 0 2 369.260 348.214 12.623 11.394 o
6 0 3 42.902 87.620 9.542 43.117 o
6 0 4 190.722 178.490 12.927 17.977 o
6 0 5 3.723 8.321 4.250 261.177 o
6 0 6 0.308 7.031 5.805 157.545 o
6 0 7 0.149 4.661 5.943 152.878 o
6 0 8 53.742 88.315 10.674 35.381 o
6 0 9 7.767 9.575 5.293 167.553 o
6 0 10 6.546 14.736 5.933 135.810 o
6 1 0 116.979 128.797 9.346 32.171 o
6 1 1 383.206 344.325 14.845 9.950 o
6 1 2 399.452 362.154 15.731 9.165 o
6 1 3 122.373 123.282 9.104 32.747 o
6 1 4 44.144 40.016 5.795 91.093 o
6 1 5 36.605 58.306 6.087 85.222 o
6 1 6 4.897 3.645 3.887 311.339 o
6 1 7 21.541 17.710 7.481 80.985 o
6 1 8 25.334 31.843 6.563 92.040 o
6 1 9 57.079 66.446 9.458 43.087 o
6 1 10 56.639 59.390 9.842 41.307 o
6 1 11 1.814 13.057 7.483 93.509 o
6 2 0 631.790 609.029 18.628 5.299 o
6 2 1 152.182 151.125 9.718 27.035 o
6 2 2 21.428 41.945 5.615 112.655 o
6 2 3 29.801 35.167 7.543 72.271 o
6 2 4 27.526 26.492 4.893 135.471 o
6 2 5 23.003 25.189 4.811 146.261 o
6 2 6 0.036 1.490 3.450 454.401 o
6 2 7 126.423 110.373 8.364 35.746 o
6 2 8 14.155 14.314 4.236 207.927 o
6 2 9 121.571 109.809 9.264 32.963 o
6 2 10 22.291 28.310 7.344 80.337 o
6 2 11 8.794 4.416 5.386 165.787 o
6 3 0 865.621 891.412 15.186 3.984 o
6 3 1 14.358 16.631 3.810 232.862 o
6 3 2 624.250 608.453 13.793 6.291 o
6 3 3 51.351 51.328 6.581 72.539 o
6 3 4 427.137 391.993 14.112 9.354 o
6 3 5 125.795 134.266 9.297 31.206 o
6 3 6 34.921 42.347 5.679 99.111 o
6 3 7 9.050 15.781 4.065 236.666 o
6 3 8 293.447 282.085 13.449 13.044 o
6 3 9 439.425 460.321 34.980 3.347 o
6 3 10 0.675 15.697 7.656 89.445 o
6 3 11 0.305 5.607 6.921 112.958 o
6 4 0 572.161 550.905 11.550 7.502 o
6 4 1 80.201 88.104 4.959 69.088 o
6 4 2 223.165 235.480 8.195 22.439 o
6 4 3 318.847 326.708 11.637 13.361 o
6 4 4 40.395 36.382 4.473 123.694 o
6 4 5 131.308 129.993 10.420 27.497 o
6 4 6 570.785 535.500 14.710 6.823 o
6 4 7 152.134 139.991 11.247 23.704 o
6 4 8 527.014 497.106 20.764 5.750 o
6 4 9 192.348 186.697 13.669 16.719 o
6 4 10 9.869 3.547 5.098 180.693 o
6 4 11 22.200 5.280 6.326 110.472 o
6 5 0 154.164 191.593 15.588 15.138 o
6 5 1 310.165 311.987 8.877 16.007 o
6 5 2 342.181 383.317 23.089 6.506 o
6 5 3 7.375 13.306 2.986 379.127 o
6 5 4 11.715 10.880 2.938 354.621 o
6 5 5 0.790 4.391 2.533 728.493 o
6 5 6 67.953 66.353 6.764 61.502 o
6 5 7 224.894 200.543 9.202 21.795 o
6 5 8 83.871 75.833 11.335 30.332 o
6 5 9 3.325 11.414 7.846 85.115 o
6 5 10 4.424 3.114 4.178 279.270 o
6 5 11 0.237 -0.719 4.755 244.493 o
6 6 0 549.725 565.583 14.061 7.037 o
6 6 1 33.874 26.769 3.559 170.628 o
6 6 2 528.589 579.133 14.509 7.053 o
6 6 3 58.662 76.640 5.668 74.344 o
6 6 4 256.051 260.376 10.467 17.336 o
6 6 5 82.365 79.143 7.788 48.160 o
6 6 6 3.967 11.021 3.753 309.519 o
6 6 7 15.354 8.018 5.992 126.629 o
6 6 8 88.499 82.789 12.525 25.770 o
6 6 9 12.691 17.763 3.570 256.913 o
6 6 10 9.844 11.277 11.021 43.450 o
6 6 11 1.140 8.974 5.567 166.864 o
6 7 0 232.927 251.212 14.092 14.218 o
6 7 1 53.779 54.017 7.659 59.297 o
6 7 2 875.293 899.159 23.864 3.171 o
6 7 3 149.230 138.486 9.902 27.256 o
6 7 4 423.666 411.453 17.105 8.019 o
6 7 5 148.099 154.334 10.867 24.395 o
6 7 6 83.527 91.795 7.591 47.881 o
6 7 7 433.274 434.583 27.511 4.724 o
6 7 8 22.398 19.062 4.443 168.347 o
6 7 9 25.378 30.531 5.334 122.186 o
6 7 10 0.062 1.769 4.259 299.784 o
6 7 11 54.254 56.326 10.972 35.568 o
6 8 0 51.620 41.066 4.921 100.553 o
6 8 1 615.416 573.589 15.811 6.075 o
6 8 2 3.247 4.031 3.494 387.249 o
6 8 3 97.674 101.267 8.728 38.539 o
6 8 4 62.913 46.698 6.515 69.444 o
6 8 5 18.129 12.602 3.813 225.655 o
6 8 6 5.052 4.811 4.724 219.065 o
6 8 7 7.338 16.448 5.122 170.319 o
6 8 8 0.221 4.656 4.813 229.463 o
6 8 9 7.993 4.414 3.200 385.836 o
6 8 10 14.988 22.702 11.924 36.277 o
6 9 0 2.600 23.558 4.538 209.829 o
6 9 1 241.697 245.416 14.194 13.974 o
6 9 2 302.803 285.950 15.125 11.525 o
6 9 3 0.254 6.965 4.154 295.840 o
6 9 4 38.288 30.752 5.657 101.509 o
6 9 5 209.441 196.408 12.808 17.192 o
6 9 6 649.373 668.330 39.653 2.387 o
6 9 7 123.013 115.850 8.817 34.115 o
6 9 8 56.942 58.339 7.006 64.169 o
6 9 9 60.162 67.695 15.355 20.050 o
6 9 10 102.692 128.665 21.165 10.565 o
6 10 0 230.930 233.045 15.140 13.417 o
6 10 1 11.287 19.807 5.199 155.369 o
6 10 2 761.356 738.433 25.758 3.490 o
6 10 3 169.115 177.851 12.984 18.684 o
6 10 4 108.236 118.144 10.741 28.751 o
6 10 5 122.184 121.385 10.630 27.893 o
6 10 6 135.159 133.734 9.789 28.872 o
6 10 7 27.951 24.321 4.926 135.331 o
6 10 8 7.147 4.572 5.037 190.134 o
6 10 9 5.623 -6.022 9.035 66.169 o
6 11 0 108.723 119.977 11.695 25.792 o
6 11 1 196.382 194.122 14.337 15.614 o
6 11 2 398.218 387.299 20.034 7.219 o
6 11 3 19.700 20.993 6.086 112.059 o
6 11 4 27.450 29.403 6.535 92.007 o
6 11 5 14.755 19.839 5.497 137.475 o
6 11 6 22.707 29.838 5.238 128.762 o
6 11 7 8.524 9.985 3.613 299.014 o
6 12 0 28.638 39.945 7.987 65.900 o
6 12 1 76.281 70.469 9.969 37.285 o
6 12 2 132.618 150.395 13.423 19.839 o
6 12 3 104.245 109.930 11.595 26.698 o
6 12 4 37.299 52.390 8.121 59.685 o
6 12 5 7.384 11.479 4.503 216.633 o
7 -5 0 253.833 263.502 21.501 8.255 o
7 -5 1 7.298 7.719 6.382 122.630 o
7 -5 2 129.324 131.096 17.364 14.091 o
7 -4 0 12.999 7.217 3.952 247.683 o
7 -4 1 0.333 4.337 3.339 456.663 o
7 -4 2 13.291 18.998 7.826 78.614 o
7 -4 3 36.855 57.155 13.091 27.853 o
7 -4 4 3.510 24.363 10.869 44.579 o
7 -4 5 0.319 0.748 6.168 144.869 o
7 -3 0 6.387 10.705 4.800 199.537 o
7 -3 1 9.407 13.267 6.885 102.886 o
7 -3 2 264.221 288.353 15.218 12.130 o
7 -3 3 70.845 81.162 14.575 21.199 o
7 -3 4 93.153 100.173 16.401 16.608 o
7 -3 5 2.072 17.618 9.334 60.642 o
7 -3 6 113.582 136.075 20.658 10.842 o
7 -2 0 1133.110 1093.330 23.821 2.429 o
7 -2 1 30.092 32.622 4.733 132.513 o
7 -2 2 209.988 202.599 15.054 14.316 o
7 -2 3 74.777 59.627 12.578 27.166 o
7 -2 4 0.013 0.048 5.984 155.010 o
7 -2 5 3.135 6.378 8.933 67.412 o
7 -2 6 81.470 66.150 13.183 24.700 o
7 -2 7 6.550 12.583 6.315 123.072 o
7 -1 0 18.438 22.516 5.719 123.371 o
7 -1 1 14.689 16.840 4.156 207.317 o
7 -1 2 213.677 196.873 21.038 9.188 o
7 -1 3 82.685 80.424 13.910 22.335 o
7 -1 4 17.794 16.934 11.879 36.539 o
7 -1 5 32.595 27.614 7.394 74.861 o
7 -1 6 26.739 26.508 6.708 89.972 o
7 -1 7 17.666 12.235 9.394 56.628 o
7 -1 8 77.427 114.530 13.108 23.849 o
7 0 0 548.106 572.752 37.404 2.787 o
7 0 1 433.550 367.573 32.271 3.880 o
7 0 2 137.064 133.053 11.214 24.887 o
7 0 3 0.135 5.043 6.849 115.728 o
7 0 4 0.009 7.318 9.420 61.542 o
7 0 5 0.694 3.574 4.327 281.485 o
7 0 6 52.462 57.790 8.289 53.422 o
7 0 7 38.240 44.591 8.570 55.975 o
7 0 8 54.965 59.856 22.192 10.489 o
7 0 9 0.848 4.973 4.660 240.695 o
7 1 0 650.384 618.927 21.472 4.674 o
7 1 1 878.685 858.087 38.768 2.086 o
7 1 2 8.680 11.637 6.863 104.706 o
7 1 3 6.388 17.028 6.985 101.167 o
7 1 4 76.452 57.673 11.224 32.185 o
7 1 5 62.497 75.768 13.585 24.275 o
7 1 6 5.666 17.731 9.080 62.817 o
7 1 7 6.569 16.842 5.836 138.168 o
7 1 8 35.164 34.666 8.212 61.959 o
7 1 9 4.705 13.431 18.584 15.863 o
7 1 10 0.371 2.852 4.862 227.916 o
7 2 0 816.881 776.664 23.187 3.561 o
7 2 1 706.258 678.225 43.391 2.051 o
7 2 2 11.302 13.593 5.094 166.421 o
7 2 3 286.259 247.538 20.321 8.672 o
7 2 4 0.190 7.227 6.515 126.226 o
7 2 5 39.618 49.730 11.218 36.203 o
7 2 6 15.920 2.017 4.618 196.520 o
7 2 7 2.528 5.281 3.803 335.302 o
7 2 8 127.004 112.518 15.206 17.488 o
7 2 9 12.475 22.177 6.862 97.761 o
7 2 10 0.238 6.115 5.016 209.611 o
7 3 0 88.216 79.341 6.719 54.050 o
7 3 1 0.258 -1.067 2.132 1193.790 o
7 3 2 231.394 206.708 12.466 16.741 o
7 3 3 1231.060 1227.000 41.808 1.482 o
7 3 4 125.160 128.490 14.752 18.073 o
7 3 5 90.904 66.987 11.685 28.859 o
7 3 6 0.043 -0.107 4.411 285.174 o
7 3 7 89.195 109.203 11.513 28.023 o
7 3 8 170.579 193.394 11.867 20.197 o
7 3 9 5.151 3.863 5.365 175.383 o
7 3 10 81.941 79.480 10.971 31.750 o
7 4 0 755.544 769.992 15.297 4.731 o
7 4 1 140.635 140.933 6.913 37.185 o
7 4 2 352.447 374.351 11.519 12.133 o
7 4 3 753.084 769.161 19.673 4.196 o
7 4 4 148.503 119.543 18.259 12.813 o
7 4 5 157.995 157.370 10.142 25.363 o
7 4 6 32.687 44.210 10.334 42.718 o
7 4 7 5.931 6.968 4.666 216.918 o
7 4 8 180.513 195.900 15.141 15.002 o
7 4 9 28.387 36.715 11.699 35.475 o
7 4 10 102.381 84.918 10.938 29.891 o
7 5 0 1285.250 1249.500 19.019 2.241 o
7 5 1 8.202 5.157 2.237 591.149 o
7 5 2 104.024 91.954 6.627 49.279 o
7 5 3 316.016 288.589 11.693 13.866 o
7 5 4 906.041 903.357 21.415 3.293 o
7 5 5 25.826 31.375 14.597 24.095 o
7 5 6 8.567 14.462 3.980 248.993 o
7 5 7 204.003 180.626 11.852 19.077 o
7 5 8 39.742 38.454 11.880 33.408 o
7 5 9 5.048 -4.748 7.617 92.441 o
7 5 10 19.684 31.455 11.997 34.995 o
7 5 11 6.610 12.073 5.588 152.596 o
7 6 0 8.734 6.340 2.390 525.603 o
7 6 1 400.553 421.714 13.224 9.928 o
7 6 2 716.163 728.409 17.441 4.744 o
7 6 3 9.792 17.096 3.843 249.184 o
7 6 4 271.903 265.853 11.406 15.696 o
7 6 5 438.718 446.460 15.305 8.378 o
7 6 6 30.110 36.648 6.577 87.248 o
7 6 7 268.140 257.167 13.554 13.823 o
7 6 8 2.153 12.209 18.663 15.789 o
7 6 9 59.867 49.171 8.538 50.674 o
7 6 10 51.140 60.355 15.024 21.278 o
7 7 0 1.969 14.719 4.693 215.075 o
7 7 1 57.117 72.859 6.042 71.702 o
7 7 2 604.760 605.747 18.765 5.433 o
7 7 3 22.515 26.572 4.230 169.317 o
7 7 4 442.007 469.739 18.744 7.000 o
7 7 5 60.513 53.472 7.490 59.023 o
7 7 6 162.814 172.459 12.419 20.009 o
7 7 7 19.872 17.815 4.698 163.401 o
7 7 8 251.888 237.638 13.596 14.422 o
7 7 9 0.980 3.408 3.419 434.611 o
7 7 10 0.030 5.722 10.505 49.785 o
7 8 0 12.961 14.068 3.324 288.391 o
7 8 1 20.329 27.981 4.354 167.123 o
7 8 2 25.608 32.602 4.600 143.473 o
7 8 3 24.140 19.811 4.576 158.224 o
7 8 4 62.285 67.922 7.742 54.358 o
7 8 5 37.865 28.564 5.752 100.767 o
7 8 6 34.520 36.051 6.107 93.334 o
7 8 7 74.666 56.370 16.052 18.323 o
7 8 8 25.611 22.415 6.211 102.983 o
7 8 9 5.943 10.068 3.625 315.366 o
7 8 10 1.682 6.348 10.228 52.098 o
7 9 0 81.832 86.596 7.558 48.989 o
7 9 1 26.316 16.416 5.041 139.631 o
7 9 2 69.116 68.435 7.846 51.822 o
7 9 3 1.130 5.804 3.883 332.268 o
7 9 4 11.434 10.883 4.026 240.211 o
7 9 5 73.400 84.114 8.905 42.467 o
7 9 6 23.721 30.812 10.662 42.710 o
7 9 7 225.537 216.343 14.920 13.944 o
7 9 8 88.029 103.293 9.090 37.998 o
7 9 9 181.084 171.061 12.156 19.727 o
7 10 0 85.600 72.366 8.524 43.647 o
7 10 1 4.102 10.035 4.644 219.697 o
7 10 2 55.752 72.664 8.377 50.287 o
7 10 3 4.742 2.530 3.297 417.385 o
7 10 4 465.066 441.926 20.166 6.480 o
7 10 5 28.992 18.317 5.371 124.029 o
7 10 6 249.327 228.079 12.718 15.556 o
7 10 7 35.550 39.349 9.068 52.572 o
7 10 8 57.576 59.156 7.233 61.520 o
7 11 0 0.871 -1.034 3.426 459.218 o
7 11 1 56.059 53.803 7.828 57.090 o
7 11 2 51.598 65.943 8.610 50.090 o
7 11 3 21.890 19.619 5.871 116.605 o
7 11 4 116.111 125.138 11.510 25.671 o
7 11 5 16.004 26.262 5.936 117.397 o
7 11 6 44.391 45.289 7.404 66.497 o
7 11 7 1.721 6.648 10.314 51.209 o
7 12 0 2.163 3.840 3.940 323.264 o
7 12 1 19.982 15.825 5.411 136.063 o
7 12 2 8.769 11.572 4.908 184.862 o
7 12 3 57.650 72.216 9.827 40.352 o
7 12 4 3.170 11.133 4.912 200.615 o
8 -4 0 2.472 -1.473 3.837 353.187 o
8 -4 1 105.463 98.860 8.719 37.694 o
8 -3 0 0.339 4.224 3.231 485.811 o
8 -3 1 195.097 177.426 13.154 17.508 o
8 -3 2 34.954 18.534 8.545 60.639 o
8 -3 3 1.206 6.807 6.563 123.553 o
8 -3 4 4.581 18.505 9.265 60.693 o
8 -2 0 11.038 7.529 7.090 98.588 o
8 -2 1 133.591 147.885 9.729 28.592 o
8 -2 2 11.077 10.511 5.275 160.884 o
8 -2 3 12.383 7.794 7.637 85.446 o
8 -2 4 5.536 8.266 7.688 88.070 o
8 -2 5 35.336 53.481 14.716 22.848 o
8 -2 6 3.087 2.238 8.660 72.390 o
8 -1 0 2.910 8.761 5.070 193.724 o
8 -1 1 53.591 61.133 13.840 24.343 o
8 -1 2 0.363 -1.228 6.962 114.214 o
8 -1 3 138.410 118.866 17.599 13.746 o
8 -1 4 0.039 -8.020 6.544 129.621 o
8 -1 5 69.439 95.655 17.529 15.440 o
8 -1 6 30.523 44.037 13.187 28.315 o
8 -1 7 44.273 63.991 15.463 20.413 o
8 0 0 216.376 199.591 14.050 15.349 o
8 0 1 12.284 10.352 5.650 142.118 o
8 0 2 298.349 311.065 18.145 9.440 o
8 0 3 44.559 51.006 12.395 30.229 o
8 0 4 0.255 7.347 7.009 109.467 o
8 0 5 35.992 42.385 11.759 34.160 o
8 0 6 2.010 5.882 7.068 106.848 o
8 0 7 3.982 6.024 7.305 98.787 o
8 0 8 6.712 26.099 11.597 38.936 o
8 1 0 413.122 387.431 38.984 2.922 o
8 1 1 89.351 91.424 9.986 34.512 o
8 1 2 26.913 34.964 11.679 35.817 o
8 1 3 491.504 448.638 29.676 4.088 o
8 1 4 3.565 2.495 6.487 126.102 o
8 1 5 159.400 178.670 20.965 9.869 o
8 1 6 5.635 3.336 6.310 129.779 o
8 1 7 98.999 87.061 16.734 16.096 o
8 1 8 20.694 9.035 8.976 61.035 o
8 2 0 181.200 174.236 20.881 9.729 o
8 2 1 346.713 338.047 17.499 9.069 o
8 2 2 11.726 20.195 6.284 114.560 o
8 2 3 654.829 684.438 35.286 2.757 o
8 2 4 46.337 61.630 12.469 29.413 o
8 2 5 168.580 164.325 19.343 11.140 o
8 2 6 0.198 3.687 7.557 95.830 o
8 2 7 192.079 199.199 23.172 8.095 o
8 2 8 15.550 15.234 9.627 54.321 o
8 2 9 45.941 41.733 13.172 27.478 o
8 3 0 406.272 362.984 17.798 8.152 o
8 3 1 259.659 230.180 14.290 13.640 o
8 3 2 34.437 32.801 6.812 81.841 o
8 3 3 25.163 22.852 8.463 63.918 o
8 3 4 262.123 265.116 22.869 7.508 o
8 3 5 138.837 157.094 18.593 12.318 o
8 3 6 11.444 20.957 8.851 63.560 o
8 3 7 64.516 67.733 10.549 35.936 o
8 3 8 12.582 25.169 9.644 53.705 o
8 3 9 256.943 259.809 26.921 5.933 o
8 4 0 164.288 148.007 7.759 31.335 o
8 4 1 34.311 33.028 5.755 101.778 o
8 4 2 0.481 1.207 2.312 960.390 o
8 4 3 124.917 115.111 15.362 17.252 o
8 4 4 125.724 123.045 15.678 16.614 o
8 4 5 3.763 6.350 6.333 129.344 o
8 4 6 0.601 5.282 6.273 136.565 o
8 4 7 11.425 11.678 12.393 34.559 o
8 4 8 8.245 5.724 7.715 86.698 o
8 4 9 313.298 290.170 28.625 5.133 o
8 4 10 28.013 22.125 9.904 48.536 o
8 5 0 5.249 2.290 2.258 722.030 o
8 5 1 1059.600 1021.780 19.512 2.886 o
8 5 2 11.145 12.351 3.140 327.576 o
8 5 3 75.368 71.461 6.793 58.151 o
8 5 4 3.918 3.718 2.969 497.685 o
8 5 5 17.674 11.659 13.398 29.349 o
8 5 6 144.426 135.909 13.100 20.275 o
8 5 7 15.972 22.634 9.671 52.976 o
8 5 8 41.076 61.897 14.346 23.453 o
8 5 9 43.582 43.061 12.705 29.343 o
8 5 10 4.072 12.769 10.246 50.832 o
8 6 0 0.015 3.726 2.668 704.923 o
8 6 1 144.589 148.058 8.701 30.598 o
8 6 2 206.056 212.227 10.613 20.234 o
8 6 3 830.073 849.369 22.785 3.458 o
8 6 4 35.382 41.737 6.019 92.426 o
8 6 5 58.509 49.151 7.925 56.175 o
8 6 6 0.143 1.177 3.220 520.655 o
8 6 7 304.596 280.157 18.916 9.102 o
8 6 8 4.586 9.208 6.098 135.681 o
8 6 9 42.183 33.136 12.102 32.392 o
8 6 10 5.628 -7.968 10.275 51.479 o
8 7 0 342.117 361.344 13.053 11.521 o
8 7 1 374.447 372.732 13.391 10.649 o
8 7 2 62.745 71.081 6.541 64.595 o
8 7 3 520.820 583.913 41.969 2.380 o
8 7 4 103.672 122.217 12.569 23.685 o
8 7 5 33.360 34.596 6.584 85.806 o
8 7 6 121.656 135.486 12.127 23.463 o
8 7 7 184.327 193.147 16.211 13.705 o
8 7 8 53.419 36.227 9.700 44.485 o
8 7 9 3.360 12.389 6.762 111.936 o
8 8 0 174.387 178.283 9.706 24.562 o
8 8 1 1.532 6.482 3.019 502.524 o
8 8 2 168.238 167.826 9.814 25.078 o
8 8 3 239.827 233.049 11.300 17.451 o
8 8 4 7.742 10.594 4.215 240.492 o
8 8 5 11.413 16.883 5.253 155.356 o
8 8 6 4.952 6.291 4.346 250.429 o
8 8 7 3.013 5.054 3.724 344.587 o
8 8 8 19.890 33.243 22.650 10.511 o
8 8 9 0.560 7.453 11.975 38.258 o
8 9 0 0.639 2.735 2.777 651.645 o
8 9 1 174.442 181.085 11.348 21.233 o
8 9 2 0.082 1.935 3.414 459.655 o
8 9 3 57.810 71.736 8.304 50.497 o
8 9 4 94.390 107.104 10.239 32.179 o
8 9 5 143.388 158.451 12.564 20.884 o
8 9 6 31.900 41.191 7.035 77.481 o
8 9 7 7.727 23.066 6.772 103.276 o
8 9 8 5.729 4.944 7.742 87.753 o
8 10 0 11.442 12.858 3.508 282.855 o
8 10 1 12.302 6.901 3.697 276.089 o
8 10 2 1.575 2.477 3.032 537.429 o
8 10 3 87.831 87.710 9.734 36.000 o
8 10 4 126.491 138.075 11.832 23.839 o
8 10 5 167.446 156.775 12.863 19.357 o
8 10 6 21.897 24.771 5.896 113.283 o
8 10 7 93.440 103.187 28.547 6.301 o
8 11 0 12.386 17.319 4.890 170.552 o
8 11 1 7.921 13.388 4.868 187.184 o
8 11 2 2.298 4.990 3.625 368.206 o
8 11 3 147.581 158.028 12.858 20.147 o
8 11 4 5.719 6.251 4.755 211.866 o
8 11 5 62.254 65.146 8.848 46.334 o
8 11 6 0.083 -0.198 5.242 201.776 o
8 12 1 1.306 4.936 4.394 266.511 o
8 12 2 8.953 14.669 5.319 158.860 o
8 12 3 16.993 9.145 4.401 196.682 o
9 -2 0 6.173 3.269 7.637 90.292 o
9 -2 1 5.992 1.418 10.654 47.774 o
9 -2 2 34.653 41.148 11.622 35.042 o
9 -2 3 18.113 2.585 7.453 87.419 o
9 -1 0 157.928 143.946 13.675 18.558 o
9 -1 1 29.162 32.996 6.671 87.192 o
9 -1 2 127.036 126.020 13.320 20.769 o
9 -1 3 220.367 233.872 25.592 6.666 o
9 -1 4 77.452 105.765 18.677 13.621 o
9 -1 5 6.665 11.855 9.113 62.967 o
9 0 0 0.603 -1.304 4.343 290.646 o
9 0 1 352.104 324.754 19.321 8.185 o
9 0 2 1.042 7.346 5.594 167.224 o
9 0 3 193.118 217.400 23.803 7.692 o
9 0 4 17.168 12.278 7.649 81.527 o
9 0 5 23.049 6.781 8.777 63.130 o
9 0 6 5.275 22.475 11.311 41.221 o
9 1 0 5.017 2.851 7.730 89.036 o
9 1 1 136.779 128.614 19.215 11.936 o
9 1 2 77.507 58.450 9.899 38.235 o
9 1 3 17.615 15.991 7.797 77.806 o
9 1 4 2.385 14.729 10.278 50.659 o
9 1 5 22.682 39.173 12.944 29.975 o
9 1 6 52.034 33.903 12.020 31.901 o
9 1 7 1.721 5.321 8.432 76.192 o
9 2 0 193.037 198.045 14.499 15.449 o
9 2 1 170.346 175.530 13.629 17.663 o
9 2 2 35.120 39.282 7.441 70.684 o
9 2 3 230.026 241.441 23.035 7.740 o
9 2 4 206.879 214.047 22.779 8.144 o
9 2 5 423.789 424.341 32.504 3.798 o
9 2 6 191.907 185.832 22.996 8.243 o
9 2 7 35.011 32.108 11.550 35.834 o
9 3 0 11.771 12.948 5.531 145.843 o
9 3 1 283.970 295.189 16.913 10.501 o
9 3 2 300.975 294.773 17.540 9.870 o
9 3 3 191.000 185.039 19.814 10.348 o
9 3 4 122.930 123.324 16.815 15.018 o
9 3 5 281.989 319.970 27.185 5.613 o
9 3 6 5.511 8.938 8.479 73.105 o
9 3 7 5.822 10.824 8.933 65.813 o
9 3 8 26.944 30.950 10.898 40.669 o
9 4 0 2.619 14.171 5.336 171.248 o
9 4 1 33.929 34.024 6.795 82.061 o
9 4 2 391.488 361.169 25.150 5.643 o
9 4 3 17.718 12.423 6.677 101.983 o
9 4 4 2.234 23.383 9.426 58.730 o
9 4 5 8.388 27.279 9.786 52.968 o
9 4 6 28.956 19.205 8.766 59.740 o
9 4 7 14.182 19.253 11.357 40.003 o
9 4 8 18.269 11.599 15.492 22.217 o
9 5 0 16.511 11.611 3.251 281.171 o
9 5 1 85.848 71.546 6.147 60.180 o
9 5 2 143.667 128.750 8.187 33.277 o
9 5 3 0.826 -0.872 3.780 379.755 o
9 5 4 12.718 9.390 7.149 95.348 o
9 5 5 70.292 78.777 13.768 23.309 o
9 5 6 5.154 10.091 7.748 86.518 o
9 5 7 106.562 133.058 41.755 3.044 o
9 5 8 40.949 57.161 15.131 21.458 o
9 6 0 14.095 22.025 4.178 199.646 o
9 6 1 27.695 28.066 4.796 137.216 o
9 6 2 418.392 421.789 16.091 8.429 o
9 6 3 41.267 33.471 5.151 108.539 o
9 6 4 282.825 260.218 13.610 13.393 o
9 6 5 578.819 525.508 19.945 5.562 o
9 6 6 3.211 6.078 3.585 360.853 o
9 6 7 102.470 122.950 19.125 12.569 o
9 6 8 15.817 31.968 13.076 30.148 o
9 7 0 1.858 7.557 4.274 270.121 o
9 7 1 75.935 78.174 7.011 55.305 o
9 7 2 100.286 97.700 7.886 42.547 o
9 7 3 42.975 38.123 5.440 99.123 o
9 7 4 9.605 15.235 8.222 74.382 o
9 7 5 13.741 11.837 4.045 227.259 o
9 7 6 41.102 51.251 8.669 53.552 o
9 7 7 10.701 13.117 8.400 71.525 o
9 7 8 17.079 20.883 12.016 35.649 o
9 8 0 191.628 188.556 12.734 18.054 o
9 8 1 2.060 3.205 5.786 158.845 o
9 8 2 252.016 255.516 12.467 15.351 o
9 8 3 40.877 50.524 6.238 82.645 o
9 8 4 250.228 241.901 15.910 12.241 o
9 8 5 99.195 104.494 11.176 28.561 o
9 8 6 9.736 12.348 5.129 169.226 o
9 8 7 5.584 8.499 11.252 42.515 o
9 8 8 32.732 34.679 14.612 23.665 o
9 9 0 261.809 299.832 24.868 6.556 o
9 9 1 32.831 38.796 5.437 107.576 o
9 9 2 277.260 269.264 17.670 10.266 o
9 9 3 232.805 249.398 15.932 12.475 o
9 9 4 30.733 33.450 6.384 91.447 o
9 9 5 60.870 59.102 8.824 47.324 o
9 9 6 10.730 14.386 5.309 156.301 o
9 9 7 57.983 53.427 7.415 60.506 o
9 10 0 27.148 20.639 4.215 166.329 o
9 10 1 4.209 3.401 3.768 334.678 o
9 10 2 143.491 147.664 12.414 21.428 o
9 10 3 56.871 58.607 8.159 53.363 o
9 10 4 92.268 100.561 10.556 31.481 o
9 10 5 19.421 30.836 7.127 85.057 o
9 10 6 2.898 4.440 3.793 337.290 o
9 11 0 7.114 7.574 4.105 260.779 o
9 11 1 18.945 20.806 5.639 126.350 o
9 11 2 35.679 45.291 7.730 65.692 o
9 11 3 7.824 11.527 5.447 157.656 o
9 11 4 78.600 95.254 10.913 31.576 o
10 0 0 19.048 35.593 8.037 69.456 o
10 0 1 19.869 15.581 6.481 103.914 o
10 0 2 152.632 166.896 15.845 15.138 o
10 0 3 3.359 -0.577 7.428 98.205 o
10 1 0 13.028 7.527 5.645 143.335 o
10 1 1 2.936 15.583 6.698 112.774 o
10 1 2 5.710 8.104 9.276 61.680 o
10 1 3 18.444 20.928 9.791 51.491 o
10 1 4 48.452 46.610 13.320 26.661 o
10 2 0 62.256 49.710 11.366 33.230 o
10 2 1 0.382 -1.618 4.777 241.673 o
10 2 2 6.394 9.167 5.381 166.137 o
10 2 3 4.698 16.347 10.071 52.049 o
10 2 4 196.622 209.318 24.643 7.285 o
10 2 5 0.001 -1.948 7.386 101.785 o
10 3 0 54.031 53.416 8.457 52.149 o
10 3 1 0.317 -6.173 4.673 252.818 o
10 3 2 45.497 43.169 8.312 56.781 o
10 3 3 28.520 42.956 11.435 36.569 o
10 3 4 135.176 119.149 17.724 13.655 o
10 3 5 41.752 38.926 13.046 28.290 o
10 3 6 19.424 -7.357 8.185 74.069 o
10 4 0 18.944 29.387 6.671 94.945 o
10 4 1 80.915 81.922 10.050 35.681 o
10 4 2 81.706 87.824 10.600 32.889 o
10 4 3 5.981 11.510 7.704 86.578 o
10 4 4 0.877 -5.165 6.351 136.472 o
10 4 5 2.808 10.631 10.161 52.114 o
10 4 6 21.898 34.832 11.735 36.024 o
10 4 7 13.049 -0.400 9.599 56.973 o
10 5 0 18.357 29.675 6.935 89.721 o
10 5 1 151.771 155.609 24.677 7.701 o
10 5 2 11.838 18.814 8.277 71.888 o
10 5 3 79.152 79.882 14.721 20.568 o
10 5 4 62.345 68.637 13.157 25.764 o
10 5 5 7.151 -1.600 5.626 160.686 o
10 5 6 13.100 14.791 9.328 58.189 o
10 5 7 52.324 63.976 13.800 24.454 o
10 6 0 52.241 43.982 10.607 38.433 o
10 6 1 7.826 15.460 6.393 117.552 o
10 6 2 1.364 4.351 9.582 59.543 o
10 6 3 26.136 20.481 4.861 143.178 o
10 6 4 193.855 146.116 24.558 7.534 o
10 6 5 1.808 7.847 7.046 106.840 o
10 6 6 5.289 17.512 9.127 62.358 o
10 6 7 7.607 11.964 11.860 37.976 o
10 7 0 196.533 174.474 18.552 11.372 o
10 7 1 3.018 5.698 6.020 143.796 o
10 7 2 4.066 0.309 3.030 510.028 o
10 7 3 12.689 15.591 5.003 166.019 o
10 7 4 50.047 42.461 6.808 72.156 o
10 7 5 3.940 3.688 3.326 414.245 o
10 7 6 0.587 -0.777 4.364 287.961 o
10 8 0 133.141 148.445 16.699 14.677 o
10 8 1 0.418 2.353 9.615 59.648 o
10 8 2 175.178 186.339 11.551 20.707 o
10 8 3 67.325 61.348 13.214 25.509 o
10 8 4 156.363 173.752 16.786 13.824 o
10 8 5 41.635 45.135 8.552 55.229 o
10 8 6 106.111 111.641 13.100 22.521 o
10 9 0 27.615 42.606 6.176 94.524 o
10 9 1 56.508 49.787 8.671 50.275 o
10 9 2 153.221 156.933 10.658 24.484 o
10 9 3 178.116 169.419 26.250 6.767 o
10 9 4 1.646 8.966 5.697 158.883 o
10 9 5 24.797 34.172 7.444 76.113 o
10 10 0 191.044 206.730 12.089 18.708 o
10 10 1 29.234 29.382 5.331 118.539 o
10 10 2 8.176 8.210 4.804 197.680 o
10 10 3 124.358 119.478 12.338 23.237 o
10 10 4 30.178 44.390 8.040 64.000 o
11 2 0 24.790 32.644 8.126 66.720 o
11 2 1 23.407 27.551 8.077 68.774 o
11 2 2 44.902 31.735 10.992 37.852 o
11 3 0 0.063 -0.805 4.662 255.191 o
11 3 1 1.294 4.018 5.732 162.396 o
11 3 2 51.087 52.754 9.626 44.032 o
11 3 3 4.427 12.322 8.300 75.857 o
11 4 0 2.914 5.881 10.219 51.989 o
11 4 1 46.720 34.096 7.612 65.209 o
11 4 2 10.232 17.573 6.993 97.929 o
11 4 3 141.235 127.283 18.651 12.452 o
11 4 4 10.958 7.767 8.972 64.139 o
11 5 0 30.023 44.704 10.645 40.997 o
11 5 1 40.440 49.316 13.009 28.181 o
11 5 2 18.217 18.903 8.859 61.751 o
11 5 3 135.276 134.146 19.298 11.837 o
11 5 4 1.080 9.329 8.578 73.148 o
11 6 0 61.791 75.900 13.935 23.324 o
11 6 1 9.215 21.798 9.190 59.882 o
11 6 2 53.112 44.654 11.718 32.695 o
11 6 3 112.000 85.337 14.810 19.112 o
11 6 4 4.654 15.547 8.299 75.092 o
11 7 0 193.374 185.822 21.162 9.356 o
11 7 1 55.575 57.084 7.220 62.637 o
11 7 2 2.093 -0.759 3.837 356.650 o
11 7 3 117.705 98.368 22.012 9.879 o
11 7 4 32.782 33.653 6.039 96.780 o
11 8 0 175.210 214.055 22.617 8.481 o
11 8 1 13.758 11.919 5.723 135.927 o
11 8 2 40.396 43.523 6.808 76.235 o
11 8 3 95.877 92.028 20.644 11.313 o
11 8 4 228.207 206.914 13.886 15.126 o
11 9 0 20.951 16.230 8.517 65.658 o
11 9 1 0.887 3.355 6.764 118.677 o
11 9 2 14.729 26.950 5.296 139.830 o
;
_iucr_refine_instructions_details 
;
TITL argp494 in P-1 #2
REM reset to P-1 #2
CELL 0.71073 9.49522 10.21274 10.90001 81.6027 88.316 63.2968
ZERR 2 0.00079 0.00102 0.00092 0.0076 0.0068 0.0091
LATT 1
SFAC C H F Si
UNIT 36 20 20 2

L.S. 4
PLAN  20
TEMP -123.12(10)
BOND 
fmap 2
acta 
OMIT -3 52
WGHT 0.028815 0.604549
FVAR 5.977376
REM <olex2.extras>
REM <HklSrc "%.\\argp494.hkl">
REM </olex2.extras>

Si1   4     0.34990  0.49471  0.24965  11.00000  0.01830  0.02261  0.02270 =
 -0.00646  0.00446 -0.00970 
F2    3     0.23255  0.38415  0.60774  11.00000  0.04853  0.06225  0.02366 =
 -0.00496  0.01004 -0.02704 
F1    3     0.32207  0.56726  0.48591  11.00000  0.04382  0.04093  0.03010 =
 -0.01749  0.00663 -0.02204 
F4    3     0.59887  0.55905  0.20008  11.00000  0.02310  0.03713  0.05115 =
 -0.01374  0.01147 -0.01776 
C4    1     0.44712  0.62352  0.23697  11.00000  0.01896  0.02797  0.02589 =
 -0.00524  0.00126 -0.01001 
F6c   3     0.14081  0.80038  0.30726  11.00000  0.03017  0.03347  0.05633 =
 -0.01571  0.00781 -0.01094 
F3b   3     0.23447  0.26714  0.32273  11.00000  0.05689  0.04590  0.03650 =
 -0.01008  0.00888 -0.03552 
F5    3     0.48580  0.83366  0.23275  11.00000  0.04516  0.03549  0.06593 =
 -0.00464 -0.00134 -0.02845 
C5    1     0.39469  0.76306  0.25298  11.00000  0.03300  0.03061  0.03047 =
 0.00027 -0.00423 -0.01973 
F3a   3     0.08261  0.27959  0.47433  11.00000  0.07294  0.10667  0.07689 =
 -0.03202  0.03558 -0.07300 
C16   1     0.74172  0.04064  0.17022  11.00000  0.04109  0.02471  0.05607 =
 -0.01539  0.01302 -0.00839 
AFIX 43
H16   2     0.82202 -0.05254  0.15478  11.00000 -1.20000 
AFIX 0
C11   1     0.05932  0.69403 -0.06275  11.00000  0.03216  0.03333  0.02470 =
 0.00186 -0.00050 -0.01635 
AFIX 43
H11   2     0.07130  0.72728 -0.14665  11.00000 -1.20000 
AFIX 0
C12   1     0.18762  0.62907  0.01996  11.00000  0.02367  0.02906  0.02873 =
 -0.00407  0.00468 -0.01448 
AFIX 43
H12   2     0.28765  0.61807 -0.00765  11.00000 -1.20000 
AFIX 0
C15   1     0.75393  0.09782  0.27367  11.00000  0.03004  0.02999  0.04714 =
 -0.00676  0.00217 -0.00469 
AFIX 43
H15   2     0.84251  0.04422  0.33000  11.00000 -1.20000 
AFIX 0
C8    1     0.02447  0.59708  0.18096  11.00000  0.02436  0.02827  0.02602 =
 -0.00650  0.00503 -0.01373 
AFIX 43
H8    2     0.01158  0.56390  0.26466  11.00000 -1.20000 
AFIX 0
C9    1    -0.10443  0.66233  0.09816  11.00000  0.01938  0.02797  0.04064 =
 -0.00785  0.00501 -0.01187 
AFIX 43
H9    2    -0.20484  0.67374  0.12512  11.00000 -1.20000 
AFIX 0
C1    1     0.30219  0.47346  0.41921  11.00000  0.02012  0.02530  0.02553 =
 -0.00965  0.00277 -0.00806 
F6b   3     0.16678  0.98415  0.20758  11.00000  0.05660  0.03328  0.09950 =
 0.02145  0.00690  0.00231 
C13   1     0.50541  0.31482  0.21470  11.00000  0.02016  0.02209  0.02612 =
 -0.00695  0.00758 -0.01045 
F6a   3     0.24346  0.91134  0.39699  11.00000  0.07035  0.06108  0.08264 =
 -0.04859  0.01499 -0.03060 
F3c   3     0.32797  0.12985  0.49735  11.00000  0.10192  0.03708  0.07386 =
 0.01098 -0.01814 -0.03214 
C18   1     0.49515  0.25461  0.11049  11.00000  0.03048  0.03142  0.02740 =
 -0.00886  0.00798 -0.01783 
AFIX 43
H18   2     0.40683  0.30714  0.05378  11.00000 -1.20000 
AFIX 0
C2    1     0.25621  0.38153  0.48594  11.00000  0.02742  0.03685  0.02140 =
 -0.00258  0.00521 -0.01173 
C10   1    -0.08708  0.71075 -0.02338  11.00000  0.02605  0.02473  0.03464 =
 -0.00421 -0.00453 -0.01190 
AFIX 43
H10   2    -0.17559  0.75566 -0.08028  11.00000 -1.20000 
AFIX 0
C17   1     0.61335  0.11826  0.08914  11.00000  0.04842  0.03432  0.04132 =
 -0.02072  0.01439 -0.02282 
AFIX 43
H17   2     0.60534  0.07828  0.01773  11.00000 -1.20000 
AFIX 0
C7    1     0.17288  0.57918  0.14373  11.00000  0.02059  0.02081  0.02590 =
 -0.00652  0.00431 -0.01106 
C3    1     0.22598  0.26315  0.44476  11.00000  0.04342  0.04012  0.03873 =
 0.00168  0.00689 -0.02608 
C14   1     0.63714  0.23334  0.29549  11.00000  0.03197  0.02909  0.03430 =
 -0.00934  0.00400 -0.01039 
AFIX 43
H14   2     0.64660  0.27211  0.36721  11.00000 -1.20000 
AFIX 0
C6    1     0.23570  0.86477  0.29039  11.00000  0.04229  0.02402  0.05059 =
 -0.00684  0.00288 -0.01209 
HKLF 4

END
Q1 1 0.433333 0.40625 0.222222 11 0.05 0.51
Q2 1 0.2 0.46875 0.444444 11 0.05 0.41
Q3 1 0.2 1 0.333333 11 0.05 0.38
Q4 1 0.166667 0.9375 0.138889 11 0.05 0.37
Q5 1 0.666667 0.4375 0.166667 11 0.05 0.35
Q6 1 0.133333 0.46875 0.527778 11 0.05 0.33
Q7 1 0.333333 0.375 0.444444 11 0.05 0.32
Q8 1 0.266667 0.5625 0.166667 11 0.05 0.31
Q9 1 0.4 0.53125 0.583333 11 0.05 0.31
Q10 1 0.466667 0.28125 0.222222 11 0.05 0.31
Q11 1 0.4 0.5625 0.277778 11 0.05 0.3
Q12 1 0.466667 0.5625 0.5 11 0.05 0.29
Q13 1 0.133333 0.625 0.166667 11 0.05 0.29
Q14 1 0.266667 0.5 0.361111 11 0.05 0.29
Q15 1 -0.2 0.65625 -0.111111 11 0.05 0.29
Q16 1 -0.033333 0.65625 0.138889 11 0.05 0.28
Q17 1 0.066667 0.34375 0.444444 11 0.05 0.28
Q18 1 -0.1 0.71875 0.055556 11 0.05 0.27
Q19 1 0.366667 0.40625 -0.083333 11 0.05 0.27
Q20 1 0.5 0.34375 0.138889 11 0.05 0.27

  REM The information below was added by Olex2.
  REM
  REM R1 = 0.0483 for 2932 Fo > 4sig(Fo) and 0.0644 for all 3668 data
  REM 262 parameters refined using 0 restraints
  REM Highest difference peak 0.5058, deepest hole -0.3793
  REM Mean Shift 0.0000, Max Shift 0.0002.

  REM +++ Tabular Listing of Refinement Information +++
  REM R1_all = 0.0644
  REM R1_gt = 0.0483
  REM wR_ref = 0.1003
  REM GOOF = 1.0478
  REM Shift_max = 0.0002
  REM Shift_mean = 0.0000
  REM Reflections_all = 3668
  REM Reflections_gt = 2932
  REM Parameters = 262
  REM Hole = -0.3793
  REM Peak = 0.5058
  REM Flack = n/a

  
;
_olex2_date_sample_data_collection 2015-12-20
_olex2_exptl_crystal_mounting_method 'less than 1 mg'
_olex2_submission_original_sample_id argp494
_olex2_submission_special_instructions 'No special instructions were received'
_oxdiff_exptl_absorpt_empirical_details 
;
Empirical correction (ABSPACK) includes:
- Absorption correction using spherical harmonics
- Frame scaling
;
_oxdiff_exptl_absorpt_empirical_full_max 1.600
_oxdiff_exptl_absorpt_empirical_full_min 0.437
